# Supplementary material for: Crystal structure of 1′-(prop-2-yn-1-yl)-1,4-di­hydro­spiro­[benzo[d][1,3]oxazine-2,3′-indolin]-2′-one
Source: Acta Crystallogr E Crystallogr Commun. 2015 Jun 27;71(Pt 7):o510–1. doi: 10.1107/S2056989015011949 (PMC4518956; doi:10.1107/S2056989015011949)
Supplement: Supplementary file 2 [file e-71-0o510-Isup2.hkl]

# 
# h,k,l, Fc-squared, Fo-squared, sigma(Fo-squared) and status flag 
# 
data_I
_shelx_title ' JKR122 in P-1' 
_shelx_refln_list_code          4 
_shelx_F_calc_maximum       85.98 
_exptl_crystal_F_000       304.00 
_reflns_d_resolution_high  0.7668 
 
loop_ 
 _symmetry_equiv_pos_as_xyz 
 'x, y, z' 
 '-x, -y, -z' 
 
_cell_length_a     5.5571 
_cell_length_b     8.5404 
_cell_length_c    15.4542 
_cell_angle_alpha  85.884 
_cell_angle_beta   86.814 
_cell_angle_gamma  74.125 
 
_shelx_F_squared_multiplier     1.000 
 
loop_ 
 _refln_index_h 
 _refln_index_k 
 _refln_index_l 
 _refln_F_squared_calc 
 _refln_F_squared_meas 
 _refln_F_squared_sigma 
 _refln_observed_status 
   1   0   0     3977.19     3413.14     26.95 o 
   2   0   0       45.49       42.25      0.79 o 
   3   0   0      383.40      436.48      4.19 o 
   4   0   0       19.24       20.82      1.35 o 
   5   0   0        9.68        9.87      1.39 o 
   6   0   0        0.87       -1.22      1.22 o 
  -6   1   0       11.28       11.77      1.78 o 
  -5   1   0        4.31        5.13      1.33 o 
  -4   1   0        1.73        2.30      0.53 o 
  -3   1   0      267.20      277.73      2.91 o 
  -2   1   0        1.56        1.61      0.29 o 
  -1   1   0     2154.45     1981.07     12.39 o 
   0   1   0     1022.78      865.60     16.41 o 
   1   1   0     1137.00     1091.83      8.33 o 
   2   1   0     1432.44     1400.58     10.14 o 
   3   1   0       51.86       59.41      0.98 o 
   4   1   0      339.78      356.24      4.00 o 
   5   1   0        0.65       -0.41      0.74 o 
   6   1   0       45.54       47.89      4.94 o 
   7   1   0        6.72        3.42      2.25 o 
  -6   2   0       11.90        7.39      1.71 o 
  -5   2   0       70.90       70.47      3.27 o 
  -4   2   0       33.25       35.36      1.28 o 
  -3   2   0        0.81        2.20      0.48 o 
  -2   2   0      436.60      475.41      3.63 o 
  -1   2   0        2.32        1.79      0.28 o 
   0   2   0       22.68       24.89      0.46 o 
   1   2   0     7392.28     6226.74     86.99 o 
   2   2   0      650.70      642.05      4.63 o 
   3   2   0       29.88       30.27      0.77 o 
   4   2   0       16.08       15.86      0.78 o 
   5   2   0       19.94       20.35      0.80 o 
   6   2   0       14.04       11.18      2.10 o 
   7   2   0        1.99        5.02      2.04 o 
  -6   3   0       44.59       39.49      3.00 o 
  -5   3   0       60.90       60.52      2.59 o 
  -4   3   0       28.28       24.17      1.26 o 
  -3   3   0       80.11       79.17      1.85 o 
  -2   3   0      237.84      251.86      2.58 o 
  -1   3   0      633.64      666.71      4.73 o 
   0   3   0      328.11      338.17      2.47 o 
   1   3   0       46.96       44.46      0.76 o 
   2   3   0       73.46       69.46      1.04 o 
   3   3   0       62.64       64.36      1.06 o 
   4   3   0       25.51       26.35      0.93 o 
   5   3   0       12.13       10.42      0.94 o 
   6   3   0        4.14        4.07      1.28 o 
   7   3   0        2.19        2.02      1.25 o 
  -5   4   0        5.20        4.11      1.29 o 
  -4   4   0       32.24       29.85      1.51 o 
  -3   4   0      146.22      148.87      2.76 o 
  -2   4   0      605.32      638.60      6.59 o 
  -1   4   0      709.50      766.99      5.97 o 
   0   4   0        1.97        1.19      0.30 o 
   1   4   0        3.54        3.44      0.31 o 
   2   4   0       34.39       33.97      0.62 o 
   3   4   0      159.55      147.85      2.36 o 
   4   4   0        1.83        2.70      0.52 o 
   5   4   0       75.20       78.81      2.28 o 
   6   4   0       24.32       25.22      1.99 o 
   7   4   0        0.43       -0.29      1.27 o 
  -5   5   0        2.21        2.68      2.63 o 
  -4   5   0        9.48        7.10      1.13 o 
  -3   5   0       57.53       53.18      1.78 o 
  -2   5   0       17.58       10.97      1.16 o 
  -1   5   0        6.62        8.43      0.78 o 
   0   5   0      202.61      191.49      2.07 o 
   1   5   0       17.48       14.73      0.55 o 
   2   5   0        6.42        7.24      0.37 o 
   3   5   0       10.80        8.29      0.41 o 
   4   5   0        4.09        5.27      0.47 o 
   5   5   0        5.92        6.95      1.07 o 
   6   5   0        9.76        9.83      1.57 o 
   7   5   0       11.81       13.29      1.80 o 
  -4   6   0        0.67        0.40      1.29 o 
  -3   6   0        2.04        1.38      1.06 o 
  -2   6   0      171.02      174.06      4.40 o 
  -1   6   0       87.46       85.21      2.06 o 
   0   6   0       37.55       41.53      1.25 o 
   1   6   0        0.49        0.57      0.34 o 
   2   6   0       50.34       45.91      0.91 o 
   3   6   0       38.36       38.63      0.87 o 
   4   6   0       33.68       29.41      0.74 o 
   5   6   0       41.14       37.36      3.64 o 
   6   6   0        2.32        1.35      0.94 o 
  -4   7   0        0.34        0.47      3.51 o 
  -3   7   0        2.26        0.31      1.07 o 
  -2   7   0        1.85        1.92      1.20 o 
  -1   7   0       13.71       20.32      1.38 o 
   0   7   0       19.14       21.01      1.27 o 
   1   7   0        0.52       -0.40      0.40 o 
   2   7   0        8.53        7.24      0.77 o 
   3   7   0        5.40        3.53      0.28 o 
   4   7   0        0.36        0.51      0.63 o 
   5   7   0        4.26        2.80      0.97 o 
   6   7   0        2.79        6.11      2.28 o 
  -3   8   0        0.31       -0.37      1.13 o 
  -2   8   0       14.59       14.43      1.95 o 
  -1   8   0        2.90        1.98      1.05 o 
   0   8   0        3.58        3.80      0.95 o 
   1   8   0        2.95        3.00      0.76 o 
   2   8   0       13.60       13.01      0.95 o 
   3   8   0       17.59       15.33      0.94 o 
   4   8   0        0.12       -0.15      0.67 o 
   5   8   0        1.91        2.80      1.17 o 
   6   8   0       35.24       42.98      2.94 o 
  -2   9   0        0.38       -0.52      1.82 o 
  -1   9   0       16.18       21.42      2.19 o 
   0   9   0        5.85        4.35      1.13 o 
   1   9   0       46.32       49.36      2.13 o 
   2   9   0        0.00       -0.68      0.68 o 
   3   9   0        0.49        0.44      0.51 o 
   4   9   0       11.24       10.29      1.39 o 
   5   9   0        3.67        1.29      1.64 o 
  -1  10   0        0.01       -0.12      1.26 o 
   0  10   0        7.64        7.67      1.41 o 
   1  10   0       27.70       30.73      1.98 o 
   2  10   0       11.84       14.33      1.38 o 
   3  10   0        0.04        0.10      1.07 o 
   4  10   0        0.76        1.96      1.08 o 
   2  11   0        5.71        0.35      1.80 o 
  -2 -11   1       12.68       17.20      2.57 o 
  -4 -10   1        0.33        1.21      1.15 o 
  -3 -10   1        1.56        0.51      1.12 o 
  -2 -10   1       24.79       26.14      1.63 o 
  -1 -10   1        8.78       13.17      1.53 o 
   0 -10   1        0.29       -0.25      1.09 o 
   1 -10   1        0.02       -0.59      1.44 o 
  -5  -9   1        1.29        1.88      1.25 o 
  -4  -9   1        0.35        0.54      0.95 o 
  -3  -9   1        0.16       -0.33      0.58 o 
  -2  -9   1        4.60        2.96      0.88 o 
  -1  -9   1        6.93        6.68      1.17 o 
   0  -9   1       61.36       62.41      3.18 o 
   1  -9   1        5.75        6.06      1.64 o 
   2  -9   1        0.30       -0.53      1.58 o 
  -6  -8   1        0.72        2.19      1.61 o 
  -5  -8   1        2.39        1.59      1.07 o 
  -4  -8   1        0.03        0.08      0.64 o 
  -3  -8   1       37.06       35.11      1.44 o 
  -2  -8   1        3.82        2.28      0.68 o 
  -1  -8   1        3.60        2.08      0.71 o 
   0  -8   1      117.59      121.42      2.64 o 
   1  -8   1       41.72       50.11      2.36 o 
   2  -8   1       32.89       34.49      2.68 o 
   3  -8   1        5.44        3.81      1.66 o 
  -6  -7   1        4.80        4.59      2.43 o 
  -5  -7   1       54.49       50.41      1.94 o 
  -4  -7   1        1.74        1.78      0.47 o 
  -3  -7   1        0.09       -0.34      0.34 o 
  -2  -7   1       89.07       86.01      1.45 o 
  -1  -7   1        1.42       -0.24      0.54 o 
   0  -7   1        0.07       -0.56      0.56 o 
   1  -7   1      503.48      511.81      7.99 o 
   2  -7   1       28.13       22.95      1.75 o 
   3  -7   1        0.02        0.29      1.02 o 
   4  -7   1       19.42       23.41      4.70 o 
  -6  -6   1       10.26       10.34      1.54 o 
  -5  -6   1        2.20        1.74      0.85 o 
  -4  -6   1        2.35        2.20      0.44 o 
  -3  -6   1        2.18        2.58      0.38 o 
  -2  -6   1       41.75       40.55      0.94 o 
  -1  -6   1        6.38        6.08      0.52 o 
   0  -6   1       40.11       41.31      1.21 o 
   1  -6   1      115.20      122.86      2.52 o 
   2  -6   1      159.74      158.73      3.57 o 
   3  -6   1        2.01        1.22      1.01 o 
   4  -6   1        0.64        3.67      4.16 o 
  -7  -5   1       23.02       23.15      2.16 o 
  -6  -5   1        6.58        3.97      1.17 o 
  -5  -5   1      182.80      175.27      3.81 o 
  -4  -5   1      682.09      663.34      7.32 o 
  -3  -5   1        8.66        7.75      0.51 o 
  -2  -5   1       96.71      102.36      1.45 o 
  -1  -5   1        3.84        3.13      0.35 o 
   0  -5   1      112.89      124.14      1.64 o 
   1  -5   1       54.65       46.86      1.38 o 
   2  -5   1       17.31       15.76      1.06 o 
   3  -5   1        9.93        8.11      0.95 o 
   4  -5   1       30.02       31.46      1.74 o 
   5  -5   1        0.78        0.92      1.84 o 
  -7  -4   1        8.00        6.87      2.01 o 
  -6  -4   1       10.83       11.11      1.53 o 
  -5  -4   1       86.64       87.40      2.26 o 
  -4  -4   1      134.40      128.86      2.12 o 
  -3  -4   1        0.00        0.39      0.35 o 
  -2  -4   1      778.90      845.31      6.81 o 
  -1  -4   1     1093.27     1131.76      7.70 o 
   0  -4   1       77.62       84.12      1.18 o 
   1  -4   1       22.33       24.36      0.77 o 
   2  -4   1       35.66       33.54      1.30 o 
   3  -4   1      327.61      322.29      4.33 o 
   4  -4   1       21.75       20.65      1.30 o 
   5  -4   1       21.25       26.26      2.13 o 
  -7  -3   1       29.84       27.44      2.40 o 
  -6  -3   1       40.00       43.44      2.59 o 
  -5  -3   1        0.01       -0.53      0.63 o 
  -4  -3   1        4.81        5.77      0.57 o 
  -3  -3   1      231.74      222.42      2.44 o 
  -2  -3   1      971.14      968.86      7.80 o 
  -1  -3   1      384.78      382.54      3.38 o 
   0  -3   1      170.93      157.45      1.46 o 
   1  -3   1      326.11      320.75      2.64 o 
   2  -3   1       22.04       16.07      0.72 o 
   3  -3   1      280.93      282.44      3.76 o 
   4  -3   1        0.06       -0.69      0.69 o 
   5  -3   1       61.33       63.92      2.78 o 
   6  -3   1        2.03        1.22      2.08 o 
  -7  -2   1        0.08       -0.92      1.53 o 
  -6  -2   1        2.64        3.59      1.61 o 
  -5  -2   1       40.04       37.81      1.74 o 
  -4  -2   1        1.68        1.15      0.63 o 
  -3  -2   1        0.12       -0.30      0.30 o 
  -2  -2   1        0.67        1.03      0.25 o 
  -1  -2   1     2098.32     2046.70     14.62 o 
   0  -2   1      199.08      171.58      1.37 o 
   1  -2   1        7.89        5.16      0.32 o 
   2  -2   1        3.29        2.42      0.40 o 
   3  -2   1       20.38       19.26      0.85 o 
   4  -2   1        2.12        1.87      0.46 o 
   5  -2   1       25.80       26.92      2.12 o 
   6  -2   1       15.18       12.93      2.35 o 
  -7  -1   1       14.69       11.57      4.37 o 
  -6  -1   1       58.96       59.04      2.96 o 
  -5  -1   1       18.93       15.78      1.33 o 
  -4  -1   1       18.52       24.38      1.06 o 
  -3  -1   1      275.16      293.18      2.75 o 
  -2  -1   1      117.65      107.38      1.27 o 
  -1  -1   1     4109.80     3615.83     33.81 o 
   0  -1   1     1887.14     1697.94     13.15 o 
   1  -1   1     2098.83     1971.41     13.19 o 
   2  -1   1        1.13        0.58      0.24 o 
   3  -1   1       10.21       13.74      0.55 o 
   4  -1   1       97.47      101.02      2.99 o 
   5  -1   1       38.04       35.38      2.39 o 
   6  -1   1        1.71       -0.24      2.29 o 
  -6   0   1        2.11       -0.90      1.14 o 
  -5   0   1       10.20       10.19      1.48 o 
  -4   0   1       68.86       63.96      2.01 o 
  -3   0   1        3.23        4.30      0.34 o 
  -2   0   1      335.58      339.47      2.58 o 
  -1   0   1      608.74      576.28      3.72 o 
   1   0   1      455.70      439.59      3.37 o 
   2   0   1      471.21      495.64      4.22 o 
   3   0   1       96.39      101.90      1.62 o 
   4   0   1       13.19       14.95      1.25 o 
   5   0   1      121.58      119.51      3.44 o 
   6   0   1        3.99        1.87      1.42 o 
  -6   1   1        9.50        9.26      2.10 o 
  -5   1   1        0.01       -0.20      1.00 o 
  -4   1   1        8.45        7.20      0.76 o 
  -3   1   1       20.65       23.68      0.87 o 
  -2   1   1       93.86       97.42      1.19 o 
  -1   1   1      166.84      164.67      1.43 o 
   0   1   1      159.14      151.52      1.23 o 
   1   1   1      142.12      142.15      1.48 o 
   2   1   1       91.72      100.14      1.50 o 
   3   1   1       57.56       58.74      0.88 o 
   4   1   1        0.16        0.25      0.56 o 
   5   1   1        0.33        0.06      0.67 o 
   6   1   1       17.13       18.80      1.97 o 
   7   1   1        3.56        2.80      1.83 o 
  -6   2   1       10.55        7.62      1.90 o 
  -5   2   1        6.27        7.63      1.53 o 
  -4   2   1       56.81       57.09      1.59 o 
  -3   2   1       15.37       19.19      0.89 o 
  -2   2   1      582.86      593.68      4.23 o 
  -1   2   1       32.54       33.64      0.64 o 
   0   2   1       54.32       50.97      0.69 o 
   1   2   1       24.69       24.17      1.49 o 
   2   2   1      192.66      194.40      1.96 o 
   3   2   1       12.65       18.65      0.69 o 
   4   2   1       26.69       24.00      0.99 o 
   5   2   1       22.06       20.36      1.39 o 
   6   2   1       54.52       58.03      5.13 o 
   7   2   1        0.63       -1.08      1.58 o 
  -6   3   1       51.73       55.87      6.30 o 
  -5   3   1       13.26       15.47      1.80 o 
  -4   3   1       54.28       58.97      1.88 o 
  -3   3   1      138.03      147.94      2.36 o 
  -2   3   1      221.46      240.47      2.28 o 
  -1   3   1       25.47       24.98      0.62 o 
   0   3   1      900.58      906.45      6.69 o 
   1   3   1       84.31       99.32      1.05 o 
   2   3   1      559.95      584.28      4.45 o 
   3   3   1      166.98      158.79      1.92 o 
   4   3   1      117.73      114.13      2.00 o 
   5   3   1       38.24       37.63      1.47 o 
   6   3   1       55.50       59.62      2.75 o 
   7   3   1        0.25       -1.22      1.22 o 
  -5   4   1       15.69       15.20      2.07 o 
  -4   4   1       26.57       26.94      1.46 o 
  -3   4   1      250.50      243.32      3.64 o 
  -2   4   1      142.69      156.57      2.18 o 
  -1   4   1       89.56       87.46      1.24 o 
   0   4   1       93.24       99.76      1.23 o 
   1   4   1       52.79       43.71      0.79 o 
   2   4   1      358.56      367.91      3.68 o 
   3   4   1        2.12        2.64      0.30 o 
   4   4   1      225.64      216.57      2.59 o 
   5   4   1      293.58      308.82      4.47 o 
   6   4   1        3.71        2.96      1.08 o 
   7   4   1        1.70        2.74      1.68 o 
  -5   5   1        1.72       -1.56      1.70 o 
  -4   5   1       25.19       26.29      2.45 o 
  -3   5   1        1.98       -0.32      0.73 o 
  -2   5   1      281.14      269.69      3.58 o 
  -1   5   1       16.64       18.50      0.96 o 
   0   5   1       35.65       33.34      0.71 o 
   1   5   1      479.78      487.36      3.76 o 
   2   5   1       37.93       38.84      0.56 o 
   3   5   1       96.36      102.97      1.79 o 
   4   5   1      104.48       99.73      1.31 o 
   5   5   1       16.40       16.96      1.35 o 
   6   5   1       59.30       67.28      2.67 o 
   7   5   1        6.52        5.23      1.78 o 
  -4   6   1       10.79       11.82      2.94 o 
  -3   6   1       94.68      100.87      2.97 o 
  -2   6   1      216.75      217.56      4.13 o 
  -1   6   1       70.67       70.48      1.72 o 
   0   6   1      141.31      143.06      2.25 o 
   1   6   1       83.03       95.58      1.31 o 
   2   6   1      120.16      124.21      1.48 o 
   3   6   1        0.40        0.68      1.16 o 
   4   6   1        1.65       -0.59      0.92 o 
   5   6   1        0.98        2.11      0.73 o 
   6   6   1        0.06       -0.82      0.82 o 
  -4   7   1        0.16        0.53      1.50 o 
  -3   7   1        0.36        0.08      1.25 o 
  -2   7   1       13.48        9.82      1.29 o 
  -1   7   1      470.72      479.65      6.04 o 
   0   7   1      132.96      126.87      2.47 o 
   1   7   1       32.67       32.99      1.36 o 
   2   7   1      173.88      158.68      1.73 o 
   3   7   1       24.52       19.65      1.48 o 
   4   7   1       25.40       27.42      1.62 o 
   5   7   1        0.27        0.43      0.78 o 
   6   7   1        2.00        2.74      1.65 o 
  -3   8   1       10.48        7.68      2.21 o 
  -2   8   1       37.87       37.46      2.35 o 
  -1   8   1       19.32       18.33      1.57 o 
   0   8   1       43.09       47.79      1.99 o 
   1   8   1       19.66       20.71      1.02 o 
   2   8   1        7.32        4.84      0.58 o 
   3   8   1       14.36       10.03      1.12 o 
   4   8   1        2.02        3.91      0.94 o 
   5   8   1        0.02        0.44      0.86 o 
   6   8   1       28.01       31.48      2.57 o 
  -2   9   1        0.67        1.34      1.36 o 
  -1   9   1       10.15       10.13      1.72 o 
   0   9   1       30.65       31.57      2.03 o 
   1   9   1        0.60        0.91      0.89 o 
   2   9   1        0.37        0.40      0.76 o 
   3   9   1        0.13       -0.27      0.71 o 
   4   9   1        1.29        2.76      0.87 o 
   5   9   1        1.25        3.10      1.22 o 
  -1  10   1        0.00       -1.21      1.21 o 
   0  10   1        0.08        1.19      1.39 o 
   1  10   1       23.38       21.06      1.92 o 
   2  10   1       15.43       13.67      1.31 o 
   3  10   1        3.02        2.80      1.42 o 
   4  10   1        2.84        4.54      1.38 o 
   2  11   1        4.65        2.00      1.48 o 
  -4 -10   2        1.05        0.88      1.19 o 
  -3 -10   2       11.49       10.09      1.14 o 
  -2 -10   2        0.17       -0.43      0.87 o 
  -1 -10   2       12.11       14.46      1.96 o 
   0 -10   2        8.93        4.37      1.75 o 
   1 -10   2        0.19       -0.58      2.20 o 
  -5  -9   2        2.36        7.83      1.65 o 
  -4  -9   2        5.85        6.41      1.29 o 
  -3  -9   2       13.07        9.94      0.96 o 
  -2  -9   2        9.80        6.48      0.99 o 
  -1  -9   2       35.06       35.50      1.78 o 
   0  -9   2        0.24       -0.22      1.18 o 
   1  -9   2       20.68       19.90      2.23 o 
   2  -9   2        1.79        0.35      5.82 o 
  -6  -8   2       30.63       34.11      4.24 o 
  -5  -8   2       16.77       24.70      2.44 o 
  -4  -8   2        0.87        1.67      0.69 o 
  -3  -8   2       59.13       54.23      1.61 o 
  -2  -8   2      166.25      150.79      2.86 o 
  -1  -8   2       68.50       63.63      1.69 o 
   0  -8   2       24.70       27.26      1.53 o 
   1  -8   2      266.40      275.64      5.20 o 
   2  -8   2        5.50        4.23      1.25 o 
   3  -8   2        3.95        3.11      1.33 o 
  -6  -7   2        0.37        2.20      2.48 o 
  -5  -7   2       17.09       14.79      1.54 o 
  -4  -7   2        3.55        4.07      0.75 o 
  -3  -7   2        2.07        2.20      0.51 o 
  -2  -7   2        7.86        8.52      0.65 o 
  -1  -7   2       70.85       67.76      1.32 o 
   0  -7   2        5.94        7.16      0.76 o 
   1  -7   2      100.35      104.97      2.94 o 
   2  -7   2      156.60      156.61      3.88 o 
   3  -7   2        0.33       -1.15      1.15 o 
   4  -7   2        1.53        1.24      1.65 o 
  -6  -6   2        4.83        5.14      1.40 o 
  -5  -6   2       56.69       56.11      2.26 o 
  -4  -6   2       18.89       19.49      1.02 o 
  -3  -6   2        0.00       -0.31      0.31 o 
  -2  -6   2       67.11       64.69      1.31 o 
  -1  -6   2       16.34       17.02      0.72 o 
   0  -6   2        5.43        5.31      0.58 o 
   1  -6   2       31.73       31.92      1.47 o 
   2  -6   2      159.64      150.42      3.49 o 
   3  -6   2       24.61       21.64      2.27 o 
   4  -6   2        6.07        3.86      3.73 o 
  -6  -5   2       10.41        8.44      1.36 o 
  -5  -5   2      178.99      172.69      3.77 o 
  -4  -5   2      158.02      164.65      2.52 o 
  -3  -5   2       25.12       22.25      0.74 o 
  -2  -5   2        2.94        3.72      0.41 o 
  -1  -5   2       42.63       44.44      0.82 o 
   0  -5   2       60.06       65.67      1.27 o 
   1  -5   2       37.45       42.56      1.95 o 
   2  -5   2       11.77       11.65      0.86 o 
   3  -5   2       26.55       25.78      1.61 o 
   4  -5   2        0.93        0.81      1.12 o 
   5  -5   2       12.59       10.94      2.58 o 
  -7  -4   2       15.71       17.29      2.10 o 
  -6  -4   2        0.03       -0.23      1.01 o 
  -5  -4   2       89.29       89.89      2.79 o 
  -4  -4   2      169.05      167.76      2.31 o 
  -3  -4   2       41.99       41.32      0.94 o 
  -2  -4   2      298.05      296.12      2.50 o 
  -1  -4   2      480.03      510.83      4.40 o 
   0  -4   2      257.75      252.52      2.39 o 
   1  -4   2        8.71        8.54      0.54 o 
   2  -4   2       67.91       64.37      1.92 o 
   3  -4   2       23.49       25.12      1.57 o 
   4  -4   2       39.66       34.44      1.53 o 
   5  -4   2       40.67       42.68      2.93 o 
  -7  -3   2        0.01       -1.24      1.24 o 
  -6  -3   2       37.36       39.18      2.46 o 
  -5  -3   2       50.79       47.11      1.66 o 
  -4  -3   2        0.13       -0.35      0.35 o 
  -3  -3   2       55.86       51.52      0.94 o 
  -2  -3   2      575.74      595.14      4.31 o 
  -1  -3   2      378.37      390.92      3.42 o 
   0  -3   2      187.93      195.86      1.77 o 
   1  -3   2      145.49      160.15      1.61 o 
   2  -3   2       18.89       19.81      0.76 o 
   3  -3   2       27.53       25.16      2.04 o 
   4  -3   2       28.94       32.41      1.35 o 
   5  -3   2        0.03        0.47      1.10 o 
   6  -3   2        6.95        5.45      2.49 o 
  -7  -2   2       55.90       59.06      4.05 o 
  -6  -2   2       90.22       99.56      4.68 o 
  -5  -2   2        7.27        8.35      1.09 o 
  -4  -2   2        5.52        5.93      0.62 o 
  -3  -2   2        9.27       12.04      0.59 o 
  -2  -2   2       22.66       22.45      0.55 o 
  -1  -2   2     2759.15     2478.73     15.96 o 
   0  -2   2      268.85      258.00      2.00 o 
   1  -2   2      949.59      943.52      6.04 o 
   2  -2   2        7.88        3.34      0.41 o 
   3  -2   2       32.58       29.90      0.96 o 
   4  -2   2      181.77      169.12      2.54 o 
   5  -2   2        2.27        3.06      1.16 o 
   6  -2   2        3.82        4.10      2.00 o 
  -7  -1   2       16.96       11.72      2.72 o 
  -6  -1   2       80.10       92.23      3.74 o 
  -5  -1   2        1.19        1.00      0.98 o 
  -4  -1   2      200.75      198.75      2.83 o 
  -3  -1   2        0.00       -0.06      0.31 o 
  -2  -1   2      931.33      912.41      6.71 o 
  -1  -1   2     4443.56     3895.02     24.08 o 
   0  -1   2     2468.02     2215.42     14.83 o 
   1  -1   2      437.87      397.99      2.97 o 
   2  -1   2      458.11      477.12      3.92 o 
   3  -1   2       26.93       25.40      0.97 o 
   4  -1   2       86.52       88.65      2.97 o 
   5  -1   2       11.99       11.76      1.57 o 
   6  -1   2       12.82       12.51      1.91 o 
  -6   0   2        0.01       -1.15      1.15 o 
  -5   0   2        8.12        9.54      1.46 o 
  -4   0   2        2.12        2.09      0.49 o 
  -3   0   2       18.13       19.97      0.62 o 
  -2   0   2       93.14       92.91      1.08 o 
  -1   0   2      329.30      335.45      2.37 o 
   0   0   2     2598.89     2259.27     23.38 o 
   1   0   2       51.19       41.52      0.62 o 
   2   0   2      913.18      923.99      7.50 o 
   3   0   2       77.43       81.99      1.45 o 
   4   0   2      179.49      192.17      3.44 o 
   5   0   2       39.84       36.49      2.20 o 
   6   0   2        9.72       10.53      1.61 o 
  -6   1   2       10.28        4.93      2.23 o 
  -5   1   2        0.37       -0.93      0.93 o 
  -4   1   2        2.79        2.63      0.68 o 
  -3   1   2      178.68      193.11      2.44 o 
  -2   1   2      140.46      139.56      1.41 o 
  -1   1   2      144.95      127.18      1.16 o 
   0   1   2      835.93      761.44      5.22 o 
   1   1   2        0.06       -0.14      0.14 o 
   2   1   2       63.34       66.54      0.88 o 
   3   1   2      283.58      285.89      2.95 o 
   4   1   2        0.21        0.16      0.71 o 
   5   1   2      114.69      109.67      2.75 o 
   6   1   2       33.60       35.47      2.92 o 
   7   1   2       28.10       30.15      3.32 o 
  -6   2   2        4.49        3.07      2.35 o 
  -5   2   2       23.19       20.73      2.01 o 
  -4   2   2        4.02        5.47      0.84 o 
  -3   2   2      229.98      229.75      3.05 o 
  -2   2   2       27.41       29.93      0.72 o 
  -1   2   2       38.68       40.46      0.67 o 
   0   2   2     1805.72     1704.04     14.24 o 
   1   2   2      528.71      467.38      5.22 o 
   2   2   2        6.73        7.59      0.40 o 
   3   2   2        2.73        3.07      0.40 o 
   4   2   2        2.07        2.09      0.26 o 
   5   2   2        1.73        2.88      0.80 o 
   6   2   2        1.35       -0.65      1.28 o 
   7   2   2        6.50        7.02      2.08 o 
  -6   3   2        5.40        4.05      3.80 o 
  -5   3   2       20.07       21.33      2.75 o 
  -4   3   2       52.54       52.29      1.83 o 
  -3   3   2       53.88       53.05      1.38 o 
  -2   3   2      183.89      208.51      2.61 o 
  -1   3   2      402.54      429.67      3.28 o 
   0   3   2      834.19      858.13      6.36 o 
   1   3   2      511.47      513.17      3.82 o 
   2   3   2     1413.11     1412.24     10.64 o 
   3   3   2       20.65       20.81      0.77 o 
   4   3   2       26.67       27.16      1.01 o 
   5   3   2        7.35        6.23      0.56 o 
   6   3   2       43.88       44.80      2.55 o 
   7   3   2        3.83        3.15      1.28 o 
  -5   4   2       21.91       17.23      1.85 o 
  -4   4   2       37.88       39.30      1.95 o 
  -3   4   2        0.53        0.23      0.65 o 
  -2   4   2      191.08      199.72      2.51 o 
  -1   4   2       30.19       37.82      0.82 o 
   0   4   2       10.22       12.06      0.50 o 
   1   4   2      226.54      236.06      2.21 o 
   2   4   2     1923.81     2000.18     20.66 o 
   3   4   2      201.50      217.04      2.01 o 
   4   4   2        7.26        7.97      0.51 o 
   5   4   2      147.43      153.27      3.05 o 
   6   4   2      119.06      123.46      3.60 o 
   7   4   2        2.08        1.31      1.25 o 
  -5   5   2        7.99        9.99      1.86 o 
  -4   5   2       11.58       11.96      1.38 o 
  -3   5   2       18.53       12.72      1.18 o 
  -2   5   2      156.40      142.36      2.46 o 
  -1   5   2       38.71       31.93      0.98 o 
   0   5   2       25.15       28.24      0.78 o 
   1   5   2      470.51      485.50      4.16 o 
   2   5   2        3.90        2.60      0.61 o 
   3   5   2       14.07       15.81      1.01 o 
   4   5   2       18.16       17.99      0.82 o 
   5   5   2       27.49       28.82      2.27 o 
   6   5   2       72.24       77.92      2.83 o 
   7   5   2       13.63        9.46      1.83 o 
  -4   6   2        8.81        9.48      1.43 o 
  -3   6   2        2.88        3.12      1.12 o 
  -2   6   2        6.66        6.91      1.21 o 
  -1   6   2        2.70        1.24      0.62 o 
   0   6   2       18.98       18.38      0.81 o 
   1   6   2        9.08       11.47      0.61 o 
   2   6   2        5.17        5.08      0.35 o 
   3   6   2      126.37      128.68      2.91 o 
   4   6   2       11.00       10.37      1.19 o 
   5   6   2        4.68        3.22      0.59 o 
   6   6   2        7.07        7.33      1.13 o 
  -4   7   2        6.63       10.95      3.18 o 
  -3   7   2        1.28       -0.07      1.02 o 
  -2   7   2        2.30        1.44      1.09 o 
  -1   7   2        0.02       -0.65      0.65 o 
   0   7   2      416.93      412.49      4.71 o 
   1   7   2      341.46      344.79      3.66 o 
   2   7   2       27.43       28.69      0.72 o 
   3   7   2       13.03       12.91      1.31 o 
   4   7   2        0.19       -0.22      0.65 o 
   5   7   2        0.00        0.26      0.85 o 
   6   7   2        0.00        0.27      1.79 o 
  -3   8   2        6.08        5.24      1.42 o 
  -2   8   2        3.64        3.10      1.16 o 
  -1   8   2        4.05        2.59      1.15 o 
   0   8   2      229.78      231.62      4.51 o 
   1   8   2       99.52      103.04      2.30 o 
   2   8   2       12.30       11.61      0.76 o 
   3   8   2       91.94       79.89      2.97 o 
   4   8   2       44.23       38.01      1.94 o 
   5   8   2       29.30       30.26      1.89 o 
   6   8   2        2.12        4.91      1.89 o 
  -2   9   2        6.51        7.63      1.78 o 
  -1   9   2        0.39       -0.83      1.26 o 
   0   9   2        2.85        3.45      1.47 o 
   1   9   2        2.82        2.50      1.00 o 
   2   9   2       16.86       17.31      1.26 o 
   3   9   2        0.21        1.26      0.81 o 
   4   9   2       45.87       43.88      3.12 o 
   5   9   2        7.59       11.27      1.57 o 
  -1  10   2        2.89       -0.54      1.34 o 
   0  10   2        2.52        2.40      1.34 o 
   1  10   2       12.32        9.66      1.39 o 
   2  10   2        0.41       -0.82      0.82 o 
   3  10   2        0.02       -1.42      1.42 o 
   4  10   2       13.03       10.76      1.89 o 
   2  11   2       10.42       10.89      2.60 o 
  -4 -10   3        4.47        4.40      1.28 o 
  -3 -10   3        0.40        1.91      0.84 o 
  -2 -10   3        4.28        4.51      1.28 o 
  -1 -10   3        9.75        9.90      1.55 o 
   0 -10   3        0.15       -0.08      2.24 o 
  -5  -9   3       21.87       30.76      4.15 o 
  -4  -9   3        4.00        3.76      0.88 o 
  -3  -9   3       12.27       10.21      1.14 o 
  -2  -9   3        4.47        3.31      0.89 o 
  -1  -9   3        8.29        6.01      1.27 o 
   0  -9   3       20.68       19.70      2.19 o 
   1  -9   3       12.93       17.55      2.73 o 
   2  -9   3        4.71       -0.02      3.25 o 
  -5  -8   3       15.84       20.17      1.79 o 
  -4  -8   3       18.79       20.45      1.34 o 
  -3  -8   3       19.30       21.01      1.33 o 
  -2  -8   3       12.27       10.99      1.11 o 
  -1  -8   3        3.61        3.15      0.75 o 
   0  -8   3       52.73       55.85      1.76 o 
   1  -8   3        8.64       16.16      1.69 o 
   2  -8   3       22.44       25.91      2.10 o 
   3  -8   3        0.42        1.43      1.46 o 
  -6  -7   3        7.04        5.11      1.48 o 
  -5  -7   3        4.28        2.94      1.15 o 
  -4  -7   3        3.27        3.35      1.22 o 
  -3  -7   3       30.68       30.06      1.03 o 
  -2  -7   3       16.77       18.83      0.82 o 
  -1  -7   3        3.91        4.22      0.55 o 
   0  -7   3      101.60      107.08      1.94 o 
   1  -7   3       24.54       25.30      1.82 o 
   2  -7   3        1.86        2.91      1.20 o 
   3  -7   3        0.11       -1.35      2.35 o 
   4  -7   3        7.18        4.43      2.44 o 
  -6  -6   3        0.93        0.20      1.55 o 
  -5  -6   3       25.49       23.62      1.74 o 
  -4  -6   3       10.94       11.68      1.00 o 
  -3  -6   3        8.07        7.50      0.60 o 
  -2  -6   3        7.21        6.58      0.68 o 
  -1  -6   3        5.28        4.53      0.49 o 
   0  -6   3        6.62        7.70      0.64 o 
   1  -6   3        6.54        7.17      1.17 o 
   2  -6   3        3.25        4.42      1.05 o 
   3  -6   3       16.71       15.43      1.74 o 
   4  -6   3       17.90       25.09      3.93 o 
  -6  -5   3       26.32       27.73      2.49 o 
  -5  -5   3        2.79        4.82      0.91 o 
  -4  -5   3        0.00        0.65      0.55 o 
  -3  -5   3       17.30       20.00      0.85 o 
  -2  -5   3        9.67        7.29      0.53 o 
  -1  -5   3       20.73       24.28      0.70 o 
   0  -5   3       85.03       85.27      1.55 o 
   1  -5   3       26.29       26.13      1.05 o 
   2  -5   3       30.48       30.45      1.24 o 
   3  -5   3       53.63       50.51      2.09 o 
   4  -5   3        3.30        4.92      1.46 o 
   5  -5   3        2.64        0.93      2.78 o 
  -7  -4   3       55.62       63.24      5.58 o 
  -6  -4   3       55.33       53.61      2.59 o 
  -5  -4   3        0.59       -0.30      0.70 o 
  -4  -4   3       87.36       83.99      1.66 o 
  -3  -4   3      236.06      245.35      3.11 o 
  -2  -4   3      327.24      338.12      2.81 o 
  -1  -4   3      111.95      115.78      1.46 o 
   0  -4   3       13.69       11.69      0.52 o 
   1  -4   3       37.96       40.40      0.84 o 
   2  -4   3       69.12       68.72      1.81 o 
   3  -4   3      197.27      206.14      3.87 o 
   4  -4   3        0.41       -0.34      0.63 o 
   5  -4   3        1.05       -0.11      2.03 o 
  -7  -3   3       58.23       59.60      5.99 o 
  -6  -3   3        3.09        1.52      1.23 o 
  -5  -3   3        2.61        3.00      0.87 o 
  -4  -3   3       41.95       37.47      1.08 o 
  -3  -3   3       45.23       46.16      1.05 o 
  -2  -3   3       37.90       42.49      0.90 o 
  -1  -3   3       53.45       50.35      0.83 o 
   0  -3   3        0.00        0.28      0.24 o 
   1  -3   3       13.46       16.25      0.59 o 
   2  -3   3      134.03      150.62      2.00 o 
   3  -3   3       90.02       92.79      2.35 o 
   4  -3   3       78.08       77.33      1.88 o 
   5  -3   3        1.74       -0.19      1.04 o 
   6  -3   3       10.53       14.68      2.61 o 
  -7  -2   3        0.51       -3.42      3.57 o 
  -6  -2   3        0.88        1.46      1.75 o 
  -5  -2   3       31.02       33.23      1.76 o 
  -4  -2   3       48.04       53.15      1.37 o 
  -3  -2   3      166.12      185.40      2.18 o 
  -2  -2   3       35.58       36.77      0.70 o 
  -1  -2   3     2832.33     2702.98     18.28 o 
   0  -2   3      593.24      570.01      3.98 o 
   1  -2   3       12.57       12.50      0.47 o 
   2  -2   3       33.94       46.09      1.00 o 
   3  -2   3        1.94        0.87      0.97 o 
   4  -2   3        8.51        7.29      0.72 o 
   5  -2   3        8.30        6.31      1.52 o 
   6  -2   3        1.53        0.46      1.46 o 
  -6  -1   3        3.27        3.05      1.41 o 
  -5  -1   3        3.79        3.91      1.19 o 
  -4  -1   3        3.71        3.50      0.63 o 
  -3  -1   3      350.51      369.49      3.31 o 
  -2  -1   3      325.70      355.31      2.88 o 
  -1  -1   3      164.96      150.42      1.28 o 
   0  -1   3     4414.44     3918.92     24.85 o 
   1  -1   3     4382.89     4012.31     26.00 o 
   2  -1   3     1181.88     1188.04      7.96 o 
   3  -1   3      240.17      247.70      2.29 o 
   4  -1   3       32.01       27.85      1.81 o 
   5  -1   3      148.32      146.36      4.21 o 
   6  -1   3        0.00       -1.10      1.78 o 
  -6   0   3        5.39        3.55      1.60 o 
  -5   0   3        5.06        5.66      1.35 o 
  -4   0   3       40.63       44.30      1.20 o 
  -3   0   3      215.40      234.67      2.51 o 
  -2   0   3        1.02        0.80      0.25 o 
  -1   0   3        9.82       15.41      0.47 o 
   0   0   3        1.49        1.69      0.95 o 
   1   0   3     5413.40     4751.69     52.24 o 
   2   0   3     1024.32     1038.97      7.65 o 
   3   0   3       13.01        7.84      0.62 o 
   4   0   3        0.60        0.40      0.59 o 
   5   0   3       36.41       36.51      3.31 o 
   6   0   3        0.32        0.83      1.25 o 
  -6   1   3        0.15       -1.89      1.89 o 
  -5   1   3       30.88       30.02      2.18 o 
  -4   1   3       48.56       51.48      1.73 o 
  -3   1   3        8.90       10.20      0.59 o 
  -2   1   3        0.33       -0.25      0.25 o 
  -1   1   3        6.06        8.23      0.37 o 
   0   1   3        1.39        1.09      0.16 o 
   1   1   3      194.71      193.83      1.78 o 
   2   1   3        0.79        0.28      0.25 o 
   3   1   3       28.78       23.26      0.80 o 
   4   1   3       21.31       22.85      1.62 o 
   5   1   3        4.51        6.38      1.01 o 
   6   1   3       39.10       44.68      3.27 o 
   7   1   3        0.08       -2.58      2.58 o 
  -6   2   3        0.18       -0.63      1.59 o 
  -5   2   3       50.41       48.39      2.71 o 
  -4   2   3       54.30       53.43      1.90 o 
  -3   2   3        0.05        1.12      0.52 o 
  -2   2   3      626.05      656.43      4.88 o 
  -1   2   3       79.00       81.61      0.94 o 
   0   2   3       23.34       25.59      0.47 o 
   1   2   3      535.85      538.71      4.75 o 
   2   2   3      458.85      475.58      3.87 o 
   3   2   3        0.05        0.49      0.27 o 
   4   2   3        6.56        6.22      0.45 o 
   5   2   3      112.28      120.07      2.72 o 
   6   2   3       59.25       61.74      3.69 o 
   7   2   3        2.45       -1.69      1.69 o 
  -6   3   3        0.00       -1.52      1.52 o 
  -5   3   3        4.92        4.01      1.90 o 
  -4   3   3      462.80      460.95      5.80 o 
  -3   3   3       13.04       16.03      0.91 o 
  -2   3   3      647.96      683.44      5.94 o 
  -1   3   3     1502.01     1603.21     10.72 o 
   0   3   3      369.13      375.48      2.98 o 
   1   3   3      120.61      127.56      1.25 o 
   2   3   3       24.80       24.67      0.47 o 
   3   3   3       27.58       27.67      0.68 o 
   4   3   3      187.33      196.22      2.28 o 
   5   3   3        0.02       -0.44      0.44 o 
   6   3   3       62.98       67.71      3.36 o 
   7   3   3        1.47        0.00      1.57 o 
  -5   4   3        0.46       -1.49      1.49 o 
  -4   4   3        7.94        8.55      1.10 o 
  -3   4   3      118.98      113.91      2.23 o 
  -2   4   3      136.48      136.79      2.01 o 
  -1   4   3       30.41       32.25      0.79 o 
   0   4   3      282.68      335.89      2.87 o 
   1   4   3        0.44        0.51      0.21 o 
   2   4   3      100.94       96.71      2.13 o 
   3   4   3      409.41      428.25      5.73 o 
   4   4   3       28.38       32.32      0.75 o 
   5   4   3        0.45        0.16      0.87 o 
   6   4   3       10.61       14.29      1.59 o 
   7   4   3        3.40        3.12      2.06 o 
  -5   5   3        1.31       -0.15      1.95 o 
  -4   5   3       17.08       14.81      1.60 o 
  -3   5   3       43.81       40.83      1.84 o 
  -2   5   3        3.76        3.12      0.69 o 
  -1   5   3       11.06        9.51      0.61 o 
   0   5   3      442.35      462.31      4.07 o 
   1   5   3      111.22      110.40      1.55 o 
   2   5   3      107.01      107.39      2.20 o 
   3   5   3       10.13       10.26      1.08 o 
   4   5   3        0.03        0.39      0.31 o 
   5   5   3       58.26       64.79      1.61 o 
   6   5   3       11.19        9.56      1.33 o 
   7   5   3        1.31        2.26      1.97 o 
  -4   6   3        0.70        1.97      1.13 o 
  -3   6   3        3.17        3.19      1.19 o 
  -2   6   3      104.84      105.70      2.45 o 
  -1   6   3       26.06       25.45      0.94 o 
   0   6   3        7.52        9.10      0.66 o 
   1   6   3        1.11        2.18      0.40 o 
   2   6   3       15.04       17.60      2.44 o 
   3   6   3        8.79        6.89      1.42 o 
   4   6   3        8.92        9.29      1.08 o 
   5   6   3        0.01        0.38      0.77 o 
   6   6   3        0.02       -0.07      1.14 o 
  -4   7   3        2.27        0.82      1.64 o 
  -3   7   3       12.86        8.74      2.04 o 
  -2   7   3        7.94        7.45      1.24 o 
  -1   7   3       99.84       97.29      1.96 o 
   0   7   3      217.72      220.61      3.94 o 
   1   7   3       18.84       21.49      1.01 o 
   2   7   3        2.16        1.78      0.23 o 
   3   7   3        0.72        1.66      0.70 o 
   4   7   3        1.46        0.40      0.85 o 
   5   7   3        0.73       -0.26      1.14 o 
   6   7   3        6.11        5.96      1.82 o 
  -3   8   3        3.20        4.49      1.49 o 
  -2   8   3        0.74        0.09      1.18 o 
  -1   8   3        3.58        3.97      0.95 o 
   0   8   3       15.90       18.54      1.48 o 
   1   8   3        3.75        3.50      0.74 o 
   2   8   3        6.22        5.40      0.56 o 
   3   8   3        0.05        0.95      0.84 o 
   4   8   3       51.06       52.68      2.03 o 
   5   8   3        0.01        0.69      0.84 o 
   6   8   3        3.41        4.60      1.42 o 
  -2   9   3        6.09        6.63      1.75 o 
  -1   9   3        0.01        0.30      1.16 o 
   0   9   3       31.73       29.71      1.69 o 
   1   9   3       54.14       53.27      2.13 o 
   2   9   3        0.01       -0.46      0.63 o 
   3   9   3        1.79        3.71      1.09 o 
   4   9   3       14.79       19.71      1.64 o 
   5   9   3        2.63        4.36      1.16 o 
  -1  10   3        6.76        7.95      1.70 o 
   0  10   3        6.18        5.23      1.30 o 
   1  10   3        7.66        8.52      1.47 o 
   2  10   3        8.80       11.36      1.14 o 
   3  10   3        1.67        2.58      1.25 o 
   4  10   3        3.12        5.40      1.33 o 
   2  11   3       21.23       21.44      3.11 o 
  -4 -10   4        3.03        1.84      1.58 o 
  -3 -10   4       10.89       12.40      1.47 o 
  -2 -10   4        0.26       -1.12      1.12 o 
  -1 -10   4        3.91        4.06      1.40 o 
   0 -10   4        2.33        1.94      2.56 o 
  -5  -9   4       27.72       27.12      3.63 o 
  -4  -9   4        0.07        0.25      0.98 o 
  -3  -9   4       34.68       35.56      2.34 o 
  -2  -9   4        7.11        8.61      1.63 o 
  -1  -9   4        8.58        9.19      1.41 o 
   0  -9   4       82.84       86.10      6.89 o 
   1  -9   4        3.40        4.45      1.60 o 
   2  -9   4        4.33        4.02      1.68 o 
  -5  -8   4        7.82        9.47      1.53 o 
  -4  -8   4        2.58        3.12      1.22 o 
  -3  -8   4        2.61        2.50      1.19 o 
  -2  -8   4       21.86       22.59      1.31 o 
  -1  -8   4       38.61       36.30      1.74 o 
   0  -8   4       25.61       28.25      1.72 o 
   1  -8   4      128.73      137.05      3.63 o 
   2  -8   4       10.15       10.12      1.56 o 
   3  -8   4       10.92       10.01      2.65 o 
  -6  -7   4        1.14        1.93      1.31 o 
  -5  -7   4        2.09        1.27      1.42 o 
  -4  -7   4       51.46       56.04      2.76 o 
  -3  -7   4       13.85       15.16      1.00 o 
  -2  -7   4        8.82        7.23      0.71 o 
  -1  -7   4       58.40       55.07      1.22 o 
   0  -7   4       11.41       11.20      0.87 o 
   1  -7   4      103.32      109.75      3.12 o 
   2  -7   4        1.96        2.51      1.12 o 
   3  -7   4        4.07        4.08      1.74 o 
  -6  -6   4        1.35        3.03      1.44 o 
  -5  -6   4        0.40        0.89      1.11 o 
  -4  -6   4        4.20        1.98      0.80 o 
  -3  -6   4       21.33       21.41      0.90 o 
  -2  -6   4        1.24        1.38      0.46 o 
  -1  -6   4        0.67        0.04      0.37 o 
   0  -6   4        5.81        8.07      0.65 o 
   1  -6   4       32.36       35.47      1.63 o 
   2  -6   4       18.30       19.19      1.54 o 
   3  -6   4       30.00       29.19      2.37 o 
   4  -6   4        3.01       -0.89      2.62 o 
  -6  -5   4        5.41        5.04      1.29 o 
  -5  -5   4       29.87       27.85      1.95 o 
  -4  -5   4      111.78      110.45      2.17 o 
  -3  -5   4       47.09       48.11      1.27 o 
  -2  -5   4       79.15       75.75      1.17 o 
  -1  -5   4       88.21       93.03      1.60 o 
   0  -5   4        8.48        8.56      0.57 o 
   1  -5   4       58.07       58.10      1.39 o 
   2  -5   4        3.35        3.29      0.73 o 
   3  -5   4       17.03       14.44      1.58 o 
   4  -5   4        2.77        3.13      1.74 o 
   5  -5   4       32.70       28.07      2.63 o 
  -6  -4   4        0.06       -0.22      1.22 o 
  -5  -4   4       20.30       22.52      1.41 o 
  -4  -4   4        0.04       -0.82      0.82 o 
  -3  -4   4      179.11      189.04      2.67 o 
  -2  -4   4      117.41      124.55      1.50 o 
  -1  -4   4       57.45       56.99      1.01 o 
   0  -4   4      314.86      309.64      2.75 o 
   1  -4   4        6.44        6.17      0.49 o 
   2  -4   4       46.79       49.64      1.58 o 
   3  -4   4      186.44      191.31      5.14 o 
   4  -4   4       75.53       70.21      2.02 o 
   5  -4   4       17.90       16.87      1.96 o 
  -6  -3   4        0.61       -1.08      1.08 o 
  -5  -3   4        3.03        1.11      0.82 o 
  -4  -3   4        9.28        8.08      0.67 o 
  -3  -3   4       22.58       18.22      0.73 o 
  -2  -3   4     1461.22     1468.94     10.52 o 
  -1  -3   4        0.48        0.17      0.29 o 
   0  -3   4       42.69       38.19      0.78 o 
   1  -3   4       65.59       67.74      1.04 o 
   2  -3   4      162.38      172.15      2.65 o 
   3  -3   4       24.27       28.01      1.66 o 
   4  -3   4       25.34       20.32      1.40 o 
   5  -3   4        2.19        0.90      1.16 o 
   6  -3   4       11.09        5.39      5.05 o 
  -6  -2   4       74.27       74.37      4.67 o 
  -5  -2   4        0.14       -0.23      0.85 o 
  -4  -2   4        9.69        9.58      0.77 o 
  -3  -2   4        0.13        0.19      0.50 o 
  -2  -2   4      229.99      230.16      2.00 o 
  -1  -2   4      519.22      508.88      3.77 o 
   0  -2   4      670.24      640.65      4.91 o 
   1  -2   4       15.31       16.41      0.53 o 
   2  -2   4      160.25      173.13      2.04 o 
   3  -2   4       19.85       22.00      0.96 o 
   4  -2   4      323.07      293.01      4.43 o 
   5  -2   4       14.70       12.71      1.72 o 
   6  -2   4        6.38        7.82      1.91 o 
  -6  -1   4       73.11       78.96      3.29 o 
  -5  -1   4       18.54       15.28      1.69 o 
  -4  -1   4       11.88       13.93      0.95 o 
  -3  -1   4       49.78       59.72      1.21 o 
  -2  -1   4      217.23      243.61      2.23 o 
  -1  -1   4     4520.63     4225.59     25.72 o 
   0  -1   4       19.82       26.65      0.59 o 
   1  -1   4      397.06      384.43      2.80 o 
   2  -1   4      238.77      244.77      2.22 o 
   3  -1   4      410.18      409.40      3.96 o 
   4  -1   4      314.06      312.44      5.60 o 
   5  -1   4       15.63       16.08      2.06 o 
   6  -1   4        0.70       -1.08      1.11 o 
  -6   0   4       23.41       27.54      2.44 o 
  -5   0   4        1.55        0.30      1.18 o 
  -4   0   4       51.42       54.60      1.47 o 
  -3   0   4        3.34        5.05      0.51 o 
  -2   0   4       27.69       30.47      0.70 o 
  -1   0   4      192.47      198.80      1.77 o 
   0   0   4      366.65      354.68      2.54 o 
   1   0   4     7115.18     6231.36     99.25 o 
   2   0   4     1379.74     1392.90      8.99 o 
   3   0   4       95.73       99.05      1.97 o 
   4   0   4       35.49       35.51      1.57 o 
   5   0   4       95.98       96.21      3.13 o 
   6   0   4        1.59       -1.18      1.18 o 
  -6   1   4       10.12        5.87      1.57 o 
  -5   1   4       48.74       53.59      3.46 o 
  -4   1   4        6.01        7.60      0.74 o 
  -3   1   4       39.58       37.86      1.10 o 
  -2   1   4        1.30        0.09      0.26 o 
  -1   1   4      100.05       98.45      1.16 o 
   0   1   4      171.63      151.91      1.23 o 
   1   1   4      329.81      338.49      2.78 o 
   2   1   4      376.20      396.49      2.97 o 
   3   1   4      267.00      276.54      2.47 o 
   4   1   4      143.32      149.14      2.56 o 
   5   1   4      277.19      281.92      4.64 o 
   6   1   4       10.24        8.71      2.00 o 
   7   1   4        0.11        0.69      1.91 o 
  -6   2   4        0.20       -1.47      2.49 o 
  -5   2   4      167.49      175.67      4.81 o 
  -4   2   4      422.97      429.28      5.55 o 
  -3   2   4       85.32       83.90      1.81 o 
  -2   2   4        1.92        1.18      0.33 o 
  -1   2   4      234.19      248.46      2.01 o 
   0   2   4       12.74       15.33      0.45 o 
   1   2   4      139.88      144.31      1.36 o 
   2   2   4      473.91      456.20      6.70 o 
   3   2   4      304.13      308.58      2.93 o 
   4   2   4       16.48       18.39      0.74 o 
   5   2   4       27.80       33.87      1.66 o 
   6   2   4        4.69        4.17      1.55 o 
   7   2   4        0.54       -1.30      1.53 o 
  -6   3   4        1.35       -3.05      3.32 o 
  -5   3   4       73.05       74.30      3.73 o 
  -4   3   4      132.44      136.35      3.06 o 
  -3   3   4      233.57      229.07      3.17 o 
  -2   3   4       55.17       55.06      1.30 o 
  -1   3   4      135.64      147.54      1.56 o 
   0   3   4      939.17      973.78      6.86 o 
   1   3   4       84.98       82.86      1.05 o 
   2   3   4        0.66        3.17      0.29 o 
   3   3   4       57.78       62.05      1.23 o 
   4   3   4       54.73       56.00      1.16 o 
   5   3   4       85.84       90.94      2.36 o 
   6   3   4        8.89       10.67      1.53 o 
   7   3   4        2.37        1.03      1.80 o 
  -5   4   4        0.31       -0.53      1.43 o 
  -4   4   4        4.95        3.83      1.22 o 
  -3   4   4      195.75      189.31      2.95 o 
  -2   4   4        0.09       -0.36      0.38 o 
  -1   4   4       18.83       23.66      0.82 o 
   0   4   4       40.87       42.39      0.81 o 
   1   4   4        0.02       -0.12      0.12 o 
   2   4   4       23.04       18.09      1.51 o 
   3   4   4      164.25      165.83      1.73 o 
   4   4   4      188.03      194.74      1.86 o 
   5   4   4        7.34        6.74      0.93 o 
   6   4   4      228.00      240.15      5.12 o 
   7   4   4        6.74        6.86      1.75 o 
  -5   5   4        5.30        2.83      1.50 o 
  -4   5   4        2.34        0.19      1.19 o 
  -3   5   4        0.00       -0.73      0.73 o 
  -2   5   4        2.11        1.69      0.60 o 
  -1   5   4      138.07      141.37      2.25 o 
   0   5   4        2.35        3.92      0.46 o 
   1   5   4      130.03      128.66      1.72 o 
   2   5   4       73.92       66.93      2.14 o 
   3   5   4       12.61       11.44      1.46 o 
   4   5   4      122.48      129.80      3.35 o 
   5   5   4        6.96        5.62      0.72 o 
   6   5   4        2.50        0.39      0.97 o 
   7   5   4        4.91        3.07      1.62 o 
  -4   6   4        4.86        5.58      1.38 o 
  -3   6   4        0.89       -0.04      0.93 o 
  -2   6   4      122.86      127.82      2.72 o 
  -1   6   4       59.49       60.92      1.44 o 
   0   6   4      187.36      183.97      2.40 o 
   1   6   4      197.50      192.83      2.28 o 
   2   6   4        1.30        2.54      0.88 o 
   3   6   4        4.67        1.69      1.83 o 
   4   6   4        0.50       -0.10      0.65 o 
   5   6   4        0.15        0.67      0.65 o 
   6   6   4        0.13       -1.03      1.03 o 
  -4   7   4       11.09        9.06      2.42 o 
  -3   7   4        5.33        2.84      1.43 o 
  -2   7   4        0.11        0.07      0.94 o 
  -1   7   4        0.20        0.12      0.83 o 
   0   7   4      117.60      125.27      3.05 o 
   1   7   4      129.05      128.34      2.04 o 
   2   7   4        1.41        0.90      0.51 o 
   3   7   4        2.23        4.10      1.44 o 
   4   7   4       24.90       19.48      1.55 o 
   5   7   4        0.35       -0.72      0.79 o 
   6   7   4        2.61        2.78      1.59 o 
  -3   8   4       15.26       13.93      2.50 o 
  -2   8   4        5.38        7.50      1.26 o 
  -1   8   4        0.16       -0.44      0.91 o 
   0   8   4       49.44       51.32      2.22 o 
   1   8   4        1.01        0.49      0.72 o 
   2   8   4        9.89        8.84      0.61 o 
   3   8   4       31.19       28.59      1.96 o 
   4   8   4       49.44       46.58      2.19 o 
   5   8   4        5.96        4.35      1.65 o 
   6   8   4        6.14        7.03      1.96 o 
  -2   9   4        0.28        2.17      1.27 o 
  -1   9   4        2.13        2.92      1.19 o 
   0   9   4        0.69        0.36      1.02 o 
   1   9   4       12.62       13.51      1.31 o 
   2   9   4        0.24        0.75      0.66 o 
   3   9   4       28.89       26.70      2.02 o 
   4   9   4        5.35        6.29      1.14 o 
   5   9   4        0.01        1.68      1.05 o 
  -1  10   4       20.62       33.58      4.27 o 
   0  10   4        3.50        3.13      1.24 o 
   1  10   4        7.60        7.12      1.22 o 
   2  10   4       36.14       42.81      2.83 o 
   3  10   4       43.19       39.55      2.80 o 
   4  10   4        5.14        5.74      1.61 o 
  -3 -10   5        3.02        3.82      1.27 o 
  -2 -10   5        0.06       -1.22      1.22 o 
  -1 -10   5       32.04       37.28      2.42 o 
   0 -10   5        6.18        3.97      3.31 o 
  -4  -9   5        8.82       11.87      1.89 o 
  -3  -9   5        4.95        5.38      1.42 o 
  -2  -9   5       27.57       23.91      1.84 o 
  -1  -9   5       98.28       99.13      3.19 o 
   0  -9   5       18.19       22.60      3.33 o 
   1  -9   5        3.83        4.32      1.77 o 
  -5  -8   5        6.35        5.98      1.52 o 
  -4  -8   5        4.89        7.15      1.53 o 
  -3  -8   5       10.19       10.37      2.25 o 
  -2  -8   5       10.91        9.65      1.40 o 
  -1  -8   5       26.36       25.64      1.60 o 
   0  -8   5       57.15       61.82      2.22 o 
   1  -8   5        3.59        3.56      1.27 o 
   2  -8   5       41.49       46.83      3.25 o 
   3  -8   5       46.64       39.24      3.85 o 
  -6  -7   5        1.84       -0.42      1.33 o 
  -5  -7   5        5.13        4.04      1.57 o 
  -4  -7   5        7.34        4.94      1.33 o 
  -3  -7   5        0.83        1.17      1.14 o 
  -2  -7   5        0.13       -0.63      0.74 o 
  -1  -7   5       12.95       12.97      0.83 o 
   0  -7   5       22.90       20.18      1.14 o 
   1  -7   5        0.71        1.10      1.10 o 
   2  -7   5       39.00       45.70      2.55 o 
   3  -7   5        7.08        5.43      1.53 o 
  -6  -6   5        1.73        2.96      1.49 o 
  -5  -6   5        0.48       -0.38      1.29 o 
  -4  -6   5       38.00       37.59      4.06 o 
  -3  -6   5       21.67       25.01      1.19 o 
  -2  -6   5       48.20       42.99      1.26 o 
  -1  -6   5       39.19       39.52      1.05 o 
   0  -6   5      102.11       96.91      1.71 o 
   1  -6   5        0.04       -0.66      0.66 o 
   2  -6   5        1.15       -0.70      0.87 o 
   3  -6   5        8.59        5.35      2.34 o 
   4  -6   5       23.96       22.85      2.55 o 
  -6  -5   5       13.02       10.90      1.52 o 
  -5  -5   5        5.93        4.13      1.20 o 
  -4  -5   5      192.20      182.49      2.91 o 
  -3  -5   5     1557.99     1516.93     13.67 o 
  -2  -5   5      128.35      127.70      2.03 o 
  -1  -5   5       10.33        9.24      0.64 o 
   0  -5   5      114.08      120.60      1.83 o 
   1  -5   5       14.97       14.68      0.84 o 
   2  -5   5        0.10       -0.48      0.48 o 
   3  -5   5        3.12        2.12      0.90 o 
   4  -5   5        3.27        7.31      2.68 o 
   5  -5   5        0.32       -1.77      2.20 o 
  -6  -4   5        0.00        0.11      1.02 o 
  -5  -4   5       41.91       39.95      1.72 o 
  -4  -4   5        4.80        2.56      0.72 o 
  -3  -4   5      205.49      207.04      2.87 o 
  -2  -4   5      554.97      543.01      5.24 o 
  -1  -4   5      560.73      563.54      4.97 o 
   0  -4   5      230.78      225.30      2.56 o 
   1  -4   5      696.25      699.94      5.96 o 
   2  -4   5        3.56        5.40      0.88 o 
   3  -4   5       47.58       50.02      1.96 o 
   4  -4   5        2.18        0.99      0.91 o 
   5  -4   5        5.09        2.17      1.79 o 
  -6  -3   5        9.56       10.83      2.09 o 
  -5  -3   5        0.01       -0.73      0.73 o 
  -4  -3   5       14.97       14.45      0.86 o 
  -3  -3   5       33.83       32.82      0.91 o 
  -2  -3   5     1345.00     1275.99      9.97 o 
  -1  -3   5      178.94      189.90      2.11 o 
   0  -3   5       14.28       14.72      0.58 o 
   1  -3   5      124.65      136.64      1.64 o 
   2  -3   5       20.82       17.96      1.02 o 
   3  -3   5      142.60      142.75      4.66 o 
   4  -3   5       32.90       28.78      1.82 o 
   5  -3   5        0.28       -1.13      1.13 o 
  -6  -2   5       72.88       75.55      4.07 o 
  -5  -2   5       27.90       24.35      1.96 o 
  -4  -2   5        9.78       12.16      0.85 o 
  -3  -2   5       20.37       19.04      0.84 o 
  -2  -2   5        0.61        0.75      0.29 o 
  -1  -2   5      806.13      824.09      7.46 o 
   0  -2   5      214.14      207.39      1.96 o 
   1  -2   5      193.30      188.68      1.90 o 
   2  -2   5      191.60      208.97      2.24 o 
   3  -2   5      134.84      139.11      2.65 o 
   4  -2   5       37.62       30.76      0.88 o 
   5  -2   5        0.80        0.45      1.11 o 
   6  -2   5       12.16       13.70      2.02 o 
  -6  -1   5       34.33       32.30      2.55 o 
  -5  -1   5        8.09        4.72      1.27 o 
  -4  -1   5       33.20       29.64      1.34 o 
  -3  -1   5        0.73        1.00      0.42 o 
  -2  -1   5      100.66       96.05      1.30 o 
  -1  -1   5      279.31      284.76      2.62 o 
   0  -1   5      364.29      378.10      2.94 o 
   1  -1   5       84.58       80.31      1.04 o 
   2  -1   5      681.55      700.07      5.10 o 
   3  -1   5       89.10       92.97      1.50 o 
   4  -1   5       80.59       74.72      2.67 o 
   5  -1   5        0.18        0.33      1.08 o 
   6  -1   5       29.30       30.09      2.51 o 
  -6   0   5       20.51       19.53      2.77 o 
  -5   0   5       15.78       16.86      2.38 o 
  -4   0   5        4.65        4.41      0.73 o 
  -3   0   5       14.71       13.87      0.75 o 
  -2   0   5       33.86       31.11      0.77 o 
  -1   0   5      156.03      139.69      1.46 o 
   0   0   5      254.77      269.70      2.12 o 
   1   0   5      382.38      383.10      2.83 o 
   2   0   5      201.27      210.51      1.78 o 
   3   0   5      130.33      142.50      1.93 o 
   4   0   5       44.95       46.36      1.61 o 
   5   0   5       14.91       17.06      1.74 o 
   6   0   5        4.79        2.61      1.66 o 
  -6   1   5       15.54       13.37      3.15 o 
  -5   1   5       69.64       71.92      2.33 o 
  -4   1   5       20.30       19.14      1.09 o 
  -3   1   5       10.41       10.52      0.89 o 
  -2   1   5        7.75       10.45      0.54 o 
  -1   1   5      332.60      339.01      2.63 o 
   0   1   5        8.61        6.73      0.28 o 
   1   1   5      980.57      964.62      6.42 o 
   2   1   5     1101.63     1119.86      7.46 o 
   3   1   5       93.78       95.51      1.30 o 
   4   1   5       59.07       54.43      1.62 o 
   5   1   5       27.63       31.99      2.02 o 
   6   1   5        0.86       -1.15      1.35 o 
  -6   2   5        0.08       -1.73      1.73 o 
  -5   2   5       12.45       13.94      2.30 o 
  -4   2   5       10.11       18.91      1.51 o 
  -3   2   5        5.05        5.40      0.70 o 
  -2   2   5        3.64        6.23      0.48 o 
  -1   2   5       12.45       14.94      0.51 o 
   0   2   5      110.56      109.73      1.12 o 
   1   2   5        5.13        3.74      0.28 o 
   2   2   5      229.66      224.23      2.10 o 
   3   2   5      402.36      392.16      3.59 o 
   4   2   5       11.39       11.26      0.55 o 
   5   2   5        5.56        6.29      1.14 o 
   6   2   5       14.13       12.91      1.96 o 
   7   2   5        0.00        1.19      1.79 o 
  -5   3   5       16.50       17.73      3.30 o 
  -4   3   5       28.17       28.49      1.72 o 
  -3   3   5        1.73        2.25      0.64 o 
  -2   3   5        4.30        3.02      0.49 o 
  -1   3   5      268.46      306.01      2.68 o 
   0   3   5      658.79      703.54      5.17 o 
   1   3   5        0.93        0.62      0.26 o 
   2   3   5      642.79      678.99      5.50 o 
   3   3   5     1548.46     1561.91     11.67 o 
   4   3   5      328.09      332.09      3.40 o 
   5   3   5       92.38       98.19      2.51 o 
   6   3   5       32.63       31.27      2.21 o 
   7   3   5       11.73       14.48      2.36 o 
  -5   4   5        0.14       -1.16      1.16 o 
  -4   4   5        3.53        3.21      1.12 o 
  -3   4   5        0.16       -0.23      0.69 o 
  -2   4   5       92.07       96.52      1.82 o 
  -1   4   5        3.63        3.78      0.41 o 
   0   4   5       93.84       95.52      1.23 o 
   1   4   5       30.74       30.18      0.76 o 
   2   4   5        3.03        4.09      0.32 o 
   3   4   5      198.90      198.31      1.78 o 
   4   4   5       33.77       33.43      0.80 o 
   5   4   5        0.54       -0.49      0.49 o 
   6   4   5       40.91       42.80      2.45 o 
   7   4   5       43.31       46.34      3.32 o 
  -5   5   5        0.27       -1.64      1.68 o 
  -4   5   5        5.77        4.44      1.43 o 
  -3   5   5       52.22       49.69      2.05 o 
  -2   5   5      230.34      229.43      3.78 o 
  -1   5   5       55.43       58.43      1.28 o 
   0   5   5        4.35        6.06      0.54 o 
   1   5   5        0.03       -0.17      0.26 o 
   2   5   5      137.25      138.43      2.71 o 
   3   5   5       50.50       50.69      2.30 o 
   4   5   5        2.71        2.44      1.13 o 
   5   5   5        0.60       -0.29      0.57 o 
   6   5   5        4.29        2.88      1.45 o 
  -4   6   5        3.28        6.09      1.36 o 
  -3   6   5       34.73       32.47      2.60 o 
  -2   6   5       90.87       86.45      2.68 o 
  -1   6   5       50.58       47.89      1.31 o 
   0   6   5      223.79      221.90      2.73 o 
   1   6   5      381.04      368.30      3.34 o 
   2   6   5       92.88       88.80      2.33 o 
   3   6   5        5.65        5.52      1.04 o 
   4   6   5        7.98        7.39      1.20 o 
   5   6   5       17.12       20.45      1.71 o 
   6   6   5        6.64        6.67      1.43 o 
  -3   7   5       11.87       15.32      1.74 o 
  -2   7   5        4.91        3.36      1.04 o 
  -1   7   5       39.87       39.16      2.00 o 
   0   7   5      421.50      397.91      4.26 o 
   1   7   5      527.08      512.20      4.83 o 
   2   7   5      295.40      291.53      3.71 o 
   3   7   5      191.01      185.55      3.75 o 
   4   7   5       75.50       68.50      2.70 o 
   5   7   5        1.57        0.55      0.96 o 
   6   7   5       12.83       14.63      2.43 o 
  -3   8   5        1.66        2.23      1.42 o 
  -2   8   5       12.12       13.47      1.69 o 
  -1   8   5        8.02       11.05      1.64 o 
   0   8   5        3.53        2.28      0.87 o 
   1   8   5        0.44       -0.37      0.64 o 
   2   8   5        5.15        5.23      0.48 o 
   3   8   5        0.18       -0.23      0.69 o 
   4   8   5       36.98       33.87      2.27 o 
   5   8   5        1.69        3.51      1.15 o 
   6   8   5        6.33        8.62      2.19 o 
  -2   9   5       31.51       41.70      3.61 o 
  -1   9   5        0.26        3.08      1.59 o 
   0   9   5        1.57       -0.47      1.34 o 
   1   9   5       73.81       72.85      2.44 o 
   2   9   5       30.39       27.32      1.29 o 
   3   9   5        8.99       10.62      1.18 o 
   4   9   5       60.86       64.49      2.33 o 
   5   9   5        8.32        9.11      1.50 o 
   0  10   5        6.56        6.38      1.36 o 
   1  10   5        2.39        3.62      1.07 o 
   2  10   5        0.23        0.60      1.43 o 
   3  10   5        7.01       11.34      1.43 o 
   4  10   5       10.36       13.86      2.07 o 
  -3 -10   6        0.62        0.72      1.34 o 
  -2 -10   6        0.00        1.02      1.17 o 
  -1 -10   6       28.55       30.88      2.34 o 
  -4  -9   6       12.94       16.59      2.01 o 
  -3  -9   6        0.48        1.90      1.37 o 
  -2  -9   6        6.98        8.65      1.36 o 
  -1  -9   6        0.22        1.64      1.17 o 
   0  -9   6      112.55      119.34      3.68 o 
   1  -9   6       12.59       14.45      2.19 o 
  -5  -8   6       11.81       13.50      2.53 o 
  -4  -8   6        6.83        9.99      2.31 o 
  -3  -8   6        7.45        8.35      1.63 o 
  -2  -8   6        5.24        3.95      1.01 o 
  -1  -8   6        0.03       -0.40      0.78 o 
   0  -8   6        0.67        0.66      0.97 o 
   1  -8   6        0.02        1.27      1.26 o 
   2  -8   6       26.73       26.28      2.57 o 
  -5  -7   6        1.56        1.25      1.38 o 
  -4  -7   6        0.04        2.04      1.75 o 
  -3  -7   6        2.81        0.82      1.25 o 
  -2  -7   6       15.57       16.64      1.44 o 
  -1  -7   6       29.35       32.94      1.51 o 
   0  -7   6        3.59        3.50      0.93 o 
   1  -7   6       31.41       34.26      1.88 o 
   2  -7   6       41.45       42.42      2.49 o 
   3  -7   6        7.01        3.79      2.72 o 
  -6  -6   6       17.05       19.05      2.42 o 
  -5  -6   6        9.21        9.92      1.88 o 
  -4  -6   6       73.67       73.63      3.34 o 
  -3  -6   6       83.25       87.40      2.29 o 
  -2  -6   6        0.54        0.66      0.56 o 
  -1  -6   6        0.42       -0.11      0.42 o 
   0  -6   6        0.14       -0.32      0.44 o 
   1  -6   6       13.11       12.20      0.74 o 
   2  -6   6        7.07        6.78      1.13 o 
   3  -6   6        4.34        0.65      1.99 o 
   4  -6   6        1.71        0.16      2.74 o 
  -6  -5   6       28.21       31.92      2.95 o 
  -5  -5   6       19.28       22.57      2.62 o 
  -4  -5   6       78.13       78.58      2.66 o 
  -3  -5   6      233.00      246.35      5.46 o 
  -2  -5   6       10.63       10.88      0.78 o 
  -1  -5   6        0.93        1.07      0.47 o 
   0  -5   6        2.20        2.10      0.49 o 
   1  -5   6        0.03        0.17      0.49 o 
   2  -5   6       94.90       91.30      2.25 o 
   3  -5   6       13.87       13.44      1.29 o 
   4  -5   6        4.69        3.90      3.19 o 
  -6  -4   6        0.02       -0.16      1.71 o 
  -5  -4   6        0.74        0.03      0.75 o 
  -4  -4   6       41.08       40.90      1.80 o 
  -3  -4   6       78.99       79.11      2.04 o 
  -2  -4   6      382.47      391.23      4.15 o 
  -1  -4   6       11.68       14.31      0.89 o 
   0  -4   6        9.10        8.66      0.63 o 
   1  -4   6        0.12        0.65      0.49 o 
   2  -4   6        0.93        0.18      0.64 o 
   3  -4   6        1.62        0.24      0.76 o 
   4  -4   6        5.77        3.12      1.41 o 
   5  -4   6       12.85       15.08      2.06 o 
  -6  -3   6        0.52       -1.25      1.78 o 
  -5  -3   6        0.23       -0.71      0.71 o 
  -4  -3   6        3.46        3.69      0.62 o 
  -3  -3   6       40.21       39.48      1.41 o 
  -2  -3   6      267.77      271.15      3.33 o 
  -1  -3   6        1.17        0.36      0.39 o 
   0  -3   6       14.00       14.30      0.57 o 
   1  -3   6        0.07       -0.16      0.30 o 
   2  -3   6       70.89       67.97      1.30 o 
   3  -3   6      147.08      139.11      3.22 o 
   4  -3   6       27.53       26.10      1.79 o 
   5  -3   6       41.23       42.59      2.41 o 
  -6  -2   6        0.03       -2.04      2.04 o 
  -5  -2   6       24.87       29.06      2.08 o 
  -4  -2   6       22.37       23.93      1.36 o 
  -3  -2   6        1.74        3.06      0.67 o 
  -2  -2   6      358.66      412.37      4.00 o 
  -1  -2   6     1590.65     1614.02     10.26 o 
   0  -2   6      307.81      293.05      2.75 o 
   1  -2   6      269.93      285.19      2.60 o 
   2  -2   6       89.29      103.47      1.41 o 
   3  -2   6      171.40      168.32      2.51 o 
   4  -2   6       10.45        8.71      1.15 o 
   5  -2   6       21.40       24.71      2.15 o 
   6  -2   6        0.02        0.00      2.01 o 
  -6  -1   6       16.24       15.70      2.13 o 
  -5  -1   6       53.91       57.60      3.34 o 
  -4  -1   6        0.03        0.34      0.70 o 
  -3  -1   6       15.81       16.62      0.82 o 
  -2  -1   6       76.36       81.73      1.25 o 
  -1  -1   6      744.33      770.70      5.95 o 
   0  -1   6       26.43       23.97      0.62 o 
   1  -1   6     1349.67     1365.49      8.60 o 
   2  -1   6     1664.62     1671.76     11.05 o 
   3  -1   6       98.58      100.10      1.63 o 
   4  -1   6       18.79       16.48      1.70 o 
   5  -1   6       48.33       47.05      2.52 o 
   6  -1   6       25.12       24.52      2.90 o 
  -6   0   6        4.41        0.26      1.87 o 
  -5   0   6       14.66       14.03      1.89 o 
  -4   0   6       19.40       21.49      1.23 o 
  -3   0   6      140.61      135.93      2.14 o 
  -2   0   6      348.37      382.67      3.17 o 
  -1   0   6       38.20       34.30      0.71 o 
   0   0   6      217.56      216.89      1.88 o 
   1   0   6     1146.94     1169.85      8.09 o 
   2   0   6      127.62      128.68      1.33 o 
   3   0   6       51.11       46.76      1.08 o 
   4   0   6      201.22      189.53      3.39 o 
   5   0   6       34.42       33.60      2.22 o 
   6   0   6        1.37        2.18      1.90 o 
  -6   1   6        7.74       15.87      2.87 o 
  -5   1   6      103.36      101.37      3.11 o 
  -4   1   6        0.32       -0.37      0.83 o 
  -3   1   6       19.20       17.60      1.08 o 
  -2   1   6        0.13       -0.05      0.32 o 
  -1   1   6        3.42        2.86      0.32 o 
   0   1   6        2.25        3.43      0.27 o 
   1   1   6        2.27        0.15      0.24 o 
   2   1   6       46.79       51.79      0.78 o 
   3   1   6       27.15       27.53      1.11 o 
   4   1   6      257.05      260.22      3.78 o 
   5   1   6       18.49       20.56      2.55 o 
   6   1   6        0.42       -0.04      2.18 o 
  -6   2   6        0.17       -1.90      1.90 o 
  -5   2   6       13.25       10.39      1.54 o 
  -4   2   6      661.99      658.51      8.99 o 
  -3   2   6      262.51      251.97      3.93 o 
  -2   2   6      165.70      159.97      2.16 o 
  -1   2   6     1640.37     1740.25     11.00 o 
   0   2   6      311.27      341.47      2.67 o 
   1   2   6      305.26      300.27      2.40 o 
   2   2   6      319.79      365.29      3.54 o 
   3   2   6        3.67        4.01      0.38 o 
   4   2   6        4.35        4.16      0.45 o 
   5   2   6        6.86        6.77      1.14 o 
   6   2   6       27.75       28.29      2.97 o 
  -5   3   6       12.64       12.35      3.96 o 
  -4   3   6        5.42        4.81      1.11 o 
  -3   3   6       17.01       17.59      1.09 o 
  -2   3   6       11.93       11.32      0.68 o 
  -1   3   6      114.73      127.07      1.62 o 
   0   3   6      748.54      827.12      6.04 o 
   1   3   6        2.42        2.79      0.33 o 
   2   3   6       18.12       26.31      0.90 o 
   3   3   6      146.45      147.10      2.16 o 
   4   3   6       45.90       46.40      1.11 o 
   5   3   6      307.53      313.68      6.16 o 
   6   3   6        6.15        7.94      1.46 o 
   7   3   6       11.05       15.03      4.94 o 
  -5   4   6        5.00        3.57      2.82 o 
  -4   4   6        1.73        2.10      1.09 o 
  -3   4   6      217.96      205.64      3.29 o 
  -2   4   6        2.71        2.22      0.56 o 
  -1   4   6       15.29       16.83      0.93 o 
   0   4   6       24.76       29.64      0.61 o 
   1   4   6      266.04      270.43      2.48 o 
   2   4   6       10.90       10.41      0.41 o 
   3   4   6       24.29       21.66      0.63 o 
   4   4   6       69.85       68.98      2.43 o 
   5   4   6        1.16        1.17      0.57 o 
   6   4   6        4.28        3.96      1.29 o 
  -4   5   6        0.70       -1.12      1.12 o 
  -3   5   6        3.89        1.15      0.94 o 
  -2   5   6       34.04       31.67      1.46 o 
  -1   5   6       58.76       52.99      1.49 o 
   0   5   6        0.13       -0.48      0.48 o 
   1   5   6        0.00        0.11      0.29 o 
   2   5   6       24.90       25.34      0.48 o 
   3   5   6       50.36       48.22      2.31 o 
   4   5   6       28.04       27.67      1.83 o 
   5   5   6       45.59       44.92      1.94 o 
   6   5   6       42.41       39.33      2.10 o 
  -4   6   6        0.06       -0.42      2.00 o 
  -3   6   6        4.16        2.33      1.03 o 
  -2   6   6        0.39       -0.76      0.76 o 
  -1   6   6        8.53        7.55      0.85 o 
   0   6   6        6.83        5.24      0.69 o 
   1   6   6       52.87       55.49      1.19 o 
   2   6   6       91.84       93.93      1.47 o 
   3   6   6       37.28       35.16      2.00 o 
   4   6   6      117.23      111.56      6.16 o 
   5   6   6       75.61       77.60      2.78 o 
   6   6   6        2.38        1.23      1.07 o 
  -3   7   6        0.21       -0.14      0.97 o 
  -2   7   6        0.60        0.59      0.95 o 
  -1   7   6       47.81       41.12      2.05 o 
   0   7   6        3.73        1.63      0.90 o 
   1   7   6       40.26       36.23      1.13 o 
   2   7   6      138.09      141.34      2.30 o 
   3   7   6       70.09       72.44      2.43 o 
   4   7   6       81.89       78.56      3.06 o 
   5   7   6        0.04       -0.43      0.75 o 
   6   7   6       15.43       17.19      2.64 o 
  -3   8   6        3.69        5.89      3.18 o 
  -2   8   6        7.75       10.01      1.55 o 
  -1   8   6        0.43        1.74      1.13 o 
   0   8   6       52.31       57.44      2.55 o 
   1   8   6        5.98        6.36      1.02 o 
   2   8   6        6.04        6.10      0.65 o 
   3   8   6       15.67       14.39      2.13 o 
   4   8   6        9.99        9.70      1.18 o 
   5   8   6       18.92       19.78      1.89 o 
  -2   9   6        0.91        4.13      2.71 o 
  -1   9   6        0.67       -0.58      1.09 o 
   0   9   6        0.54        1.28      1.04 o 
   1   9   6        0.22       -0.75      0.75 o 
   2   9   6       19.54       18.42      1.79 o 
   3   9   6        4.65        5.71      1.15 o 
   4   9   6       16.14       15.98      1.48 o 
   5   9   6       19.25       21.94      1.67 o 
   0  10   6        1.71       -0.91      1.14 o 
   1  10   6        7.62        6.18      1.24 o 
   2  10   6       31.31       28.79      2.53 o 
   3  10   6       14.07       20.36      2.24 o 
   4  10   6        0.31        2.00      1.48 o 
  -2 -10   7        8.38        6.71      2.27 o 
  -1 -10   7        0.06       -1.93      2.29 o 
  -4  -9   7       19.72       20.13      4.13 o 
  -3  -9   7        0.44       -1.31      1.31 o 
  -2  -9   7       17.31       19.11      1.84 o 
  -1  -9   7       10.00       11.93      2.13 o 
   0  -9   7       16.55       19.62      2.02 o 
   1  -9   7        1.86        0.74      1.72 o 
  -5  -8   7        0.25       -2.22      2.66 o 
  -4  -8   7        0.21       -0.69      2.05 o 
  -3  -8   7       13.82       15.18      2.13 o 
  -2  -8   7        2.45        2.40      1.32 o 
  -1  -8   7        3.01        2.70      1.01 o 
   0  -8   7        4.71        3.57      1.10 o 
   1  -8   7       36.37       37.59      2.77 o 
   2  -8   7        0.38        1.46      1.32 o 
  -5  -7   7       20.26       20.25      4.37 o 
  -4  -7   7       91.66       96.61      4.45 o 
  -3  -7   7        3.84        3.04      1.38 o 
  -2  -7   7        1.18        0.39      0.74 o 
  -1  -7   7       31.17       33.23      1.75 o 
   0  -7   7        0.93        0.02      0.82 o 
   1  -7   7       33.00       33.87      1.84 o 
   2  -7   7        0.25        0.27      1.10 o 
   3  -7   7        1.61       -1.48      2.45 o 
  -6  -6   7        0.69        1.05      1.84 o 
  -5  -6   7       15.30       14.17      2.04 o 
  -4  -6   7       65.43       57.83      6.16 o 
  -3  -6   7      137.52      144.99      3.50 o 
  -2  -6   7      176.52      175.88      2.85 o 
  -1  -6   7        0.07        0.12      0.44 o 
   0  -6   7        0.01       -0.14      0.48 o 
   1  -6   7       13.09       12.20      1.20 o 
   2  -6   7        0.71        0.17      0.91 o 
   3  -6   7       22.29       21.03      3.22 o 
   4  -6   7        0.33       -3.21      3.23 o 
  -6  -5   7        0.75       -1.08      2.39 o 
  -5  -5   7        1.13        2.29      1.41 o 
  -4  -5   7       23.42       26.36      1.91 o 
  -3  -5   7      851.46      812.13     13.30 o 
  -2  -5   7      108.75      113.30      2.15 o 
  -1  -5   7       33.87       31.03      1.34 o 
   0  -5   7      177.52      188.92      2.53 o 
   1  -5   7       71.80       69.74      1.60 o 
   2  -5   7       21.33       21.20      1.37 o 
   3  -5   7        1.09       -0.26      0.87 o 
   4  -5   7        5.04        4.17      3.36 o 
  -6  -4   7       18.73       20.50      2.57 o 
  -5  -4   7       12.57       12.87      1.47 o 
  -4  -4   7       54.39       55.28      2.38 o 
  -3  -4   7       14.11       12.26      1.14 o 
  -2  -4   7        3.59        6.17      0.85 o 
  -1  -4   7       13.10       14.63      0.94 o 
   0  -4   7       75.24       75.61      1.47 o 
   1  -4   7       73.93       77.77      1.58 o 
   2  -4   7       26.96       27.81      1.30 o 
   3  -4   7       59.24       53.24      2.55 o 
   4  -4   7       99.66      102.07      3.08 o 
   5  -4   7       17.69       15.59      2.91 o 
  -6  -3   7        2.18        3.84      1.70 o 
  -5  -3   7        6.34        8.77      1.13 o 
  -4  -3   7        0.10       -0.11      0.59 o 
  -3  -3   7        4.02        3.88      0.72 o 
  -2  -3   7      487.35      494.73      5.99 o 
  -1  -3   7       31.71       31.93      1.26 o 
   0  -3   7       19.28       19.29      0.81 o 
   1  -3   7        0.24        0.48      0.42 o 
   2  -3   7       12.94       13.63      0.77 o 
   3  -3   7        5.81        6.86      0.99 o 
   4  -3   7       12.95       13.91      1.43 o 
   5  -3   7        1.35        0.53      1.02 o 
  -6  -2   7        7.72        3.86      2.55 o 
  -5  -2   7       64.28       61.50      2.75 o 
  -4  -2   7      122.55      113.33      2.76 o 
  -3  -2   7       51.98       55.35      1.32 o 
  -2  -2   7      128.13      142.47      2.27 o 
  -1  -2   7      436.54      467.29      4.14 o 
   0  -2   7       15.49       16.89      0.70 o 
   1  -2   7      104.60       92.97      1.35 o 
   2  -2   7       19.55       18.82      0.69 o 
   3  -2   7       38.91       37.88      1.35 o 
   4  -2   7       21.14       15.71      1.53 o 
   5  -2   7       59.92       70.38      4.82 o 
   6  -2   7       31.51       31.11      4.17 o 
  -6  -1   7        2.76        4.45      1.95 o 
  -5  -1   7       81.29       97.40      3.92 o 
  -4  -1   7      115.27      119.24      3.62 o 
  -3  -1   7       16.71       17.83      0.97 o 
  -2  -1   7        3.66        6.97      0.55 o 
  -1  -1   7      697.16      729.92      5.46 o 
   0  -1   7        5.51        6.96      0.46 o 
   1  -1   7      423.67      447.43      3.50 o 
   2  -1   7      582.74      544.68      4.26 o 
   3  -1   7      109.96      111.54      1.76 o 
   4  -1   7       11.08        9.65      0.68 o 
   5  -1   7       17.77       17.30      1.87 o 
   6  -1   7       21.57       27.66      3.01 o 
  -6   0   7       12.07        9.20      2.31 o 
  -5   0   7        6.36        4.83      1.22 o 
  -4   0   7        5.83        4.86      1.15 o 
  -3   0   7       81.54       80.68      1.91 o 
  -2   0   7        1.98        2.56      0.41 o 
  -1   0   7        0.75        1.13      0.31 o 
   0   0   7        5.61        6.18      0.39 o 
   1   0   7       20.88       19.88      0.64 o 
   2   0   7      119.43      115.82      1.32 o 
   3   0   7      541.61      541.59      5.38 o 
   4   0   7       17.01       18.79      1.24 o 
   5   0   7       28.47       26.59      2.62 o 
   6   0   7        5.14        3.54      1.66 o 
  -6   1   7        4.14        2.27      1.89 o 
  -5   1   7       31.76       33.46      2.63 o 
  -4   1   7      160.81      158.09      3.67 o 
  -3   1   7      138.23      138.64      3.15 o 
  -2   1   7       20.09       16.22      0.78 o 
  -1   1   7      136.32      137.73      1.59 o 
   0   1   7      724.87      736.09      5.11 o 
   1   1   7       79.95       74.88      1.11 o 
   2   1   7      124.63      135.41      1.40 o 
   3   1   7        5.74        3.75      0.39 o 
   4   1   7       71.01       75.41      1.92 o 
   5   1   7        0.43       -0.50      1.11 o 
   6   1   7        0.08       -0.98      1.43 o 
  -5   2   7        0.14       -1.00      1.00 o 
  -4   2   7       41.53       38.76      2.83 o 
  -3   2   7      315.16      309.53      5.25 o 
  -2   2   7      119.12      123.55      2.12 o 
  -1   2   7        1.67        1.73      0.28 o 
   0   2   7        3.29        3.79      0.32 o 
   1   2   7        0.43        3.02      0.29 o 
   2   2   7        9.58       17.46      0.62 o 
   3   2   7       32.74       30.99      0.98 o 
   4   2   7       91.28       86.48      1.52 o 
   5   2   7       38.35       38.29      2.22 o 
   6   2   7        0.86        2.18      1.65 o 
  -5   3   7        0.23       -1.37      1.37 o 
  -4   3   7       15.43       15.42      1.41 o 
  -3   3   7       32.99       31.82      1.36 o 
  -2   3   7       44.66       41.34      1.23 o 
  -1   3   7       83.32       86.80      1.61 o 
   0   3   7      110.53      118.78      1.49 o 
   1   3   7      182.93      197.10      1.89 o 
   2   3   7      142.04      139.46      1.79 o 
   3   3   7        3.94        4.27      0.42 o 
   4   3   7       47.60       48.57      1.10 o 
   5   3   7       26.63       24.51      1.73 o 
   6   3   7       19.83       21.44      1.97 o 
  -5   4   7        1.16       -0.20      1.57 o 
  -4   4   7       20.65       20.11      1.88 o 
  -3   4   7       23.00       24.54      1.58 o 
  -2   4   7       79.34       75.64      1.76 o 
  -1   4   7       29.96       26.76      1.16 o 
   0   4   7        0.18       -0.38      0.38 o 
   1   4   7      109.78      118.60      1.48 o 
   2   4   7       36.36       41.20      0.85 o 
   3   4   7        7.98        6.52      0.42 o 
   4   4   7       95.26       89.61      1.81 o 
   5   4   7      105.45      100.97      2.76 o 
   6   4   7       10.47        9.22      1.44 o 
  -4   5   7        2.04        1.44      1.47 o 
  -3   5   7       45.61       50.59      2.22 o 
  -2   5   7       21.18       23.25      1.34 o 
  -1   5   7        2.60        0.14      0.59 o 
   0   5   7        1.73        2.01      0.59 o 
   1   5   7        2.32        1.11      0.34 o 
   2   5   7       86.58       89.24      1.18 o 
   3   5   7      212.58      214.02      4.19 o 
   4   5   7       76.90       68.81      1.16 o 
   5   5   7        3.25        1.14      0.59 o 
   6   5   7        0.76        0.70      0.82 o 
  -4   6   7        6.89        7.01      1.80 o 
  -3   6   7        5.12        6.75      1.38 o 
  -2   6   7        0.00        0.42      0.80 o 
  -1   6   7       86.16       68.77      1.85 o 
   0   6   7        7.15        5.21      0.70 o 
   1   6   7      230.06      227.71      2.64 o 
   2   6   7        0.04        0.01      0.27 o 
   3   6   7       40.00       38.46      2.10 o 
   4   6   7       31.01       30.32      2.13 o 
   5   6   7       34.18       37.56      2.32 o 
   6   6   7        6.78        7.73      1.57 o 
  -3   7   7       13.81       15.90      1.72 o 
  -2   7   7       15.04       13.62      1.45 o 
  -1   7   7        5.92        8.55      1.18 o 
   0   7   7        4.04        2.22      0.58 o 
   1   7   7        5.27        4.39      0.64 o 
   2   7   7      123.96      127.53      2.07 o 
   3   7   7       16.26       21.55      1.92 o 
   4   7   7        4.51        4.48      1.04 o 
   5   7   7        0.04        0.49      1.02 o 
   6   7   7        0.97        2.31      1.50 o 
  -2   8   7        0.24       -1.14      1.14 o 
  -1   8   7       12.90       14.22      2.75 o 
   0   8   7        6.66        3.37      1.17 o 
   1   8   7        2.30        1.11      0.72 o 
   2   8   7        1.95        0.82      0.84 o 
   3   8   7      124.00      123.41      3.23 o 
   4   8   7       27.16       27.21      1.78 o 
   5   8   7       11.34       14.97      1.60 o 
  -1   9   7        4.87        5.15      1.68 o 
   0   9   7        0.14       -1.09      1.09 o 
   1   9   7        0.13        0.74      0.91 o 
   2   9   7       21.71       17.09      1.92 o 
   3   9   7        9.92       13.47      1.49 o 
   4   9   7        0.83        0.63      0.91 o 
   5   9   7        1.96        1.45      0.98 o 
   0  10   7        5.65        4.64      1.28 o 
   1  10   7        0.26       -0.16      0.98 o 
   2  10   7        4.48        4.81      1.66 o 
   3  10   7       38.78       48.89      3.05 o 
   4  10   7       59.90       69.67      4.43 o 
  -3  -9   8        0.17       -0.10      1.09 o 
  -2  -9   8        4.11        3.30      1.44 o 
  -1  -9   8        0.20       -0.07      1.32 o 
   0  -9   8       73.63       79.90      3.25 o 
   1  -9   8        5.99        5.78      3.59 o 
  -4  -8   8        0.33       -1.38      1.38 o 
  -3  -8   8        0.46        0.54      1.62 o 
  -2  -8   8        5.46        6.63      1.49 o 
  -1  -8   8        0.20       -1.09      1.09 o 
   0  -8   8       27.72       29.25      1.92 o 
   1  -8   8        4.89        5.87      1.95 o 
   2  -8   8       14.92       12.16      1.76 o 
  -5  -7   8        0.11       -0.61      1.55 o 
  -4  -7   8       41.08       34.66      3.00 o 
  -3  -7   8        0.21       -0.97      1.14 o 
  -2  -7   8        6.17        4.43      1.15 o 
  -1  -7   8        8.69        8.16      1.89 o 
   0  -7   8        0.03       -0.16      0.94 o 
   1  -7   8        0.62       -0.18      0.93 o 
   2  -7   8        0.41        0.35      1.00 o 
   3  -7   8        2.78        1.51      1.69 o 
  -5  -6   8        8.80       11.74      2.13 o 
  -4  -6   8       54.85       51.99      3.26 o 
  -3  -6   8      221.33      206.33      4.41 o 
  -2  -6   8       70.91       66.01      1.82 o 
  -1  -6   8       38.32       38.25      1.80 o 
   0  -6   8       14.17       12.42      1.03 o 
   1  -6   8       50.74       50.20      1.86 o 
   2  -6   8       50.23       51.13      2.23 o 
   3  -6   8        0.01       -1.06      1.06 o 
   4  -6   8        1.31       -2.42      2.42 o 
  -6  -5   8        4.72        3.57      1.98 o 
  -5  -5   8        0.04       -1.97      1.97 o 
  -4  -5   8        1.24       -0.66      0.92 o 
  -3  -5   8        1.15        3.20      0.96 o 
  -2  -5   8      266.57      258.57      3.50 o 
  -1  -5   8      214.77      215.20      3.45 o 
   0  -5   8        0.19        0.00      0.53 o 
   1  -5   8       19.67       18.79      1.02 o 
   2  -5   8       41.17       41.30      1.62 o 
   3  -5   8        5.72        3.17      1.34 o 
   4  -5   8        0.14       -1.64      1.64 o 
  -6  -4   8        3.93        4.45      1.87 o 
  -5  -4   8        0.07       -0.91      1.28 o 
  -4  -4   8        5.05        4.01      1.13 o 
  -3  -4   8       48.38       53.64      1.97 o 
  -2  -4   8       19.00       21.44      1.35 o 
  -1  -4   8       20.85       17.69      1.24 o 
   0  -4   8       44.01       46.08      1.84 o 
   1  -4   8        0.59       -0.49      0.49 o 
   2  -4   8        0.29       -0.56      0.56 o 
   3  -4   8       53.31       62.53      4.26 o 
   4  -4   8        2.19        2.87      1.15 o 
   5  -4   8        2.96        2.56      2.50 o 
  -6  -3   8        3.61        1.54      3.20 o 
  -5  -3   8       96.45       99.62      2.72 o 
  -4  -3   8        9.66        8.38      0.93 o 
  -3  -3   8        0.55        0.24      0.53 o 
  -2  -3   8       29.27       27.52      1.37 o 
  -1  -3   8       36.25       33.60      1.00 o 
   0  -3   8       39.93       42.49      1.19 o 
   1  -3   8       41.84       40.20      1.29 o 
   2  -3   8       57.03       55.04      1.35 o 
   3  -3   8       87.61       81.71      3.59 o 
   4  -3   8        6.37        3.84      1.28 o 
   5  -3   8        9.94       10.42      1.75 o 
  -6  -2   8       12.29        9.46      2.03 o 
  -5  -2   8      163.25      165.72      4.30 o 
  -4  -2   8       57.31       51.32      2.15 o 
  -3  -2   8        6.94        7.53      0.63 o 
  -2  -2   8       20.55       21.44      1.02 o 
  -1  -2   8        8.04        7.89      0.70 o 
   0  -2   8        0.61        0.62      0.39 o 
   1  -2   8      210.42      206.77      2.49 o 
   2  -2   8      115.54      113.29      1.83 o 
   3  -2   8      294.31      283.40      3.59 o 
   4  -2   8        0.18       -0.20      0.94 o 
   5  -2   8        7.34        8.69      1.53 o 
  -6  -1   8       23.96       24.44      2.29 o 
  -5  -1   8       23.65       24.06      2.03 o 
  -4  -1   8        7.59        9.20      1.15 o 
  -3  -1   8       20.68       19.06      1.17 o 
  -2  -1   8       75.60       73.60      1.20 o 
  -1  -1   8        0.35        0.93      0.33 o 
   0  -1   8      283.39      270.66      2.80 o 
   1  -1   8       15.27       17.04      0.61 o 
   2  -1   8        1.09        3.01      0.74 o 
   3  -1   8       61.13       59.37      1.33 o 
   4  -1   8        0.25       -0.22      0.74 o 
   5  -1   8       42.32       44.11      3.15 o 
   6  -1   8        0.13       -1.40      1.40 o 
  -6   0   8        0.40       -0.84      1.97 o 
  -5   0   8       26.76       23.02      1.85 o 
  -4   0   8        9.35        8.39      1.15 o 
  -3   0   8       34.31       36.60      1.46 o 
  -2   0   8       28.03       23.92      1.00 o 
  -1   0   8      235.07      241.20      2.05 o 
   0   0   8      102.18      116.66      1.53 o 
   1   0   8      109.49      110.63      1.37 o 
   2   0   8      452.44      456.03      4.23 o 
   3   0   8       77.04       73.97      1.57 o 
   4   0   8        6.60        5.42      0.91 o 
   5   0   8        4.70        3.83      1.38 o 
   6   0   8        0.12        0.43      1.55 o 
  -6   1   8        0.73       -1.96      1.96 o 
  -5   1   8       95.85       97.77      3.24 o 
  -4   1   8        4.60        5.19      1.23 o 
  -3   1   8       38.16       33.15      1.52 o 
  -2   1   8       52.94       71.00      1.69 o 
  -1   1   8      207.09      213.27      2.19 o 
   0   1   8        8.47        6.53      0.37 o 
   1   1   8       61.26       76.72      1.18 o 
   2   1   8        0.02       -0.12      0.29 o 
   3   1   8        2.17        2.39      0.38 o 
   4   1   8      203.34      201.66      3.30 o 
   5   1   8        4.94        2.32      1.24 o 
   6   1   8       25.40       27.60      2.79 o 
  -5   2   8       15.72       16.56      2.46 o 
  -4   2   8        0.56        1.78      1.11 o 
  -3   2   8      141.61      147.84      3.44 o 
  -2   2   8       18.52       20.09      0.98 o 
  -1   2   8       72.70       77.97      1.23 o 
   0   2   8       57.66       60.18      0.88 o 
   1   2   8       38.38       38.41      0.75 o 
   2   2   8       39.64       44.50      0.73 o 
   3   2   8       12.19       12.56      0.63 o 
   4   2   8      324.79      317.29      3.86 o 
   5   2   8       19.33       18.31      2.33 o 
   6   2   8        4.15        3.83      1.69 o 
  -5   3   8       35.63       33.60      5.56 o 
  -4   3   8       62.17       60.59      3.33 o 
  -3   3   8      200.41      219.99      4.02 o 
  -2   3   8       16.05       15.38      0.62 o 
  -1   3   8       38.98       44.36      1.22 o 
   0   3   8       43.65       46.63      1.08 o 
   1   3   8      198.98      196.27      1.97 o 
   2   3   8        7.80       10.53      0.49 o 
   3   3   8      122.32      121.30      1.79 o 
   4   3   8      140.14      131.00      1.85 o 
   5   3   8      131.12      129.30      3.32 o 
   6   3   8       12.14        9.18      1.55 o 
  -5   4   8        0.12       -3.15      3.15 o 
  -4   4   8        8.37        8.55      1.24 o 
  -3   4   8        0.14       -0.21      0.81 o 
  -2   4   8       96.63      101.69      2.53 o 
  -1   4   8        0.11        0.13      0.70 o 
   0   4   8       13.58       12.01      0.74 o 
   1   4   8        0.12        0.77      0.38 o 
   2   4   8       52.30       51.00      1.01 o 
   3   4   8       14.31       14.33      0.74 o 
   4   4   8        4.20        3.92      0.57 o 
   5   4   8        1.43        0.60      0.82 o 
   6   4   8        0.21        0.59      1.02 o 
  -4   5   8        0.21       -0.90      1.15 o 
  -3   5   8        1.92        0.23      0.94 o 
  -2   5   8       13.98       20.17      1.57 o 
  -1   5   8       13.03       11.56      1.42 o 
   0   5   8       11.52       10.20      0.86 o 
   1   5   8        3.70        2.63      0.43 o 
   2   5   8      137.79      137.33      1.66 o 
   3   5   8        0.19        0.91      0.24 o 
   4   5   8       62.49       58.18      1.21 o 
   5   5   8       13.49       13.10      1.00 o 
   6   5   8        0.24       -0.27      0.80 o 
  -4   6   8        1.26        3.94      1.49 o 
  -3   6   8       12.88       19.97      1.69 o 
  -2   6   8        8.70        4.59      1.20 o 
  -1   6   8      107.59       96.59      2.36 o 
   0   6   8       25.11       25.23      1.29 o 
   1   6   8      434.74      420.67      4.12 o 
   2   6   8      618.03      608.47      5.11 o 
   3   6   8      114.84      105.23      3.08 o 
   4   6   8       16.34       15.34      1.37 o 
   5   6   8       12.80       11.77      1.55 o 
   6   6   8        7.38        7.82      2.14 o 
  -3   7   8        5.09        5.46      1.35 o 
  -2   7   8       10.92        8.23      1.39 o 
  -1   7   8        2.82        2.51      0.93 o 
   0   7   8       32.11       31.33      1.72 o 
   1   7   8       15.90       15.90      1.24 o 
   2   7   8      188.83      184.43      3.20 o 
   3   7   8      211.91      202.19      7.45 o 
   4   7   8        0.00       -0.73      1.17 o 
   5   7   8       32.55       27.62      2.29 o 
   6   7   8       11.97        7.43      2.03 o 
  -2   8   8        0.56        0.07      1.08 o 
  -1   8   8        0.34       -0.30      1.59 o 
   0   8   8        0.51       -0.77      1.03 o 
   1   8   8        4.99        4.29      0.96 o 
   2   8   8        6.10        6.74      0.77 o 
   3   8   8       44.24       49.21      2.44 o 
   4   8   8        5.92        7.28      1.12 o 
   5   8   8        2.73        3.66      1.25 o 
  -1   9   8        4.97        3.53      1.44 o 
   0   9   8       14.83       18.01      1.86 o 
   1   9   8       11.44        9.68      1.30 o 
   2   9   8        0.00       -0.95      0.95 o 
   3   9   8        6.92        6.29      1.90 o 
   4   9   8        1.25        0.38      1.18 o 
   0  10   8       25.39       27.57      2.80 o 
   1  10   8       11.74       13.96      2.04 o 
   2  10   8        1.59       -0.51      1.14 o 
   3  10   8        5.95        8.90      2.02 o 
  -3  -9   9       18.28       22.36      2.50 o 
  -2  -9   9        4.67        5.02      1.98 o 
  -1  -9   9       15.45       15.75      1.82 o 
   0  -9   9        3.18        4.90      1.43 o 
  -4  -8   9        0.11       -0.89      1.56 o 
  -3  -8   9        8.12        4.30      1.73 o 
  -2  -8   9        9.38        6.19      1.52 o 
  -1  -8   9        0.29        0.52      1.08 o 
   0  -8   9        1.21        0.74      1.08 o 
   1  -8   9        0.52       -0.18      0.97 o 
   2  -8   9        3.86        1.44      2.97 o 
  -5  -7   9        3.85        2.85      1.87 o 
  -4  -7   9        0.00        2.11      1.62 o 
  -3  -7   9       10.16       12.36      2.10 o 
  -2  -7   9       11.67       13.13      1.60 o 
  -1  -7   9        0.02       -0.82      0.82 o 
   0  -7   9       13.07       13.42      1.34 o 
   1  -7   9       63.39       67.83      2.40 o 
   2  -7   9        2.28        0.88      2.12 o 
   3  -7   9       12.46        7.12      6.16 o 
  -5  -6   9        8.18        8.89      1.90 o 
  -4  -6   9      126.67      135.28      6.12 o 
  -3  -6   9        3.85        4.08      1.32 o 
  -2  -6   9       85.53       90.54      2.98 o 
  -1  -6   9       68.78       66.90      2.50 o 
   0  -6   9       21.57       18.48      1.36 o 
   1  -6   9       50.01       49.70      1.96 o 
   2  -6   9       39.19       35.13      1.79 o 
   3  -6   9        0.57       -1.83      1.83 o 
  -5  -5   9        7.39        6.30      3.78 o 
  -4  -5   9        0.32        0.27      1.11 o 
  -3  -5   9        6.26        6.17      1.09 o 
  -2  -5   9      224.67      232.55      3.50 o 
  -1  -5   9        1.35        0.75      1.02 o 
   0  -5   9        0.04        0.12      0.67 o 
   1  -5   9        0.08       -0.58      0.58 o 
   2  -5   9       70.29       70.87      2.02 o 
   3  -5   9        1.40        1.31      1.30 o 
   4  -5   9        5.28        4.14      1.62 o 
  -6  -4   9        5.58        5.58      2.97 o 
  -5  -4   9        2.59        1.46      1.64 o 
  -4  -4   9        5.38        3.54      1.20 o 
  -3  -4   9        9.00        7.63      1.29 o 
  -2  -4   9        0.56        0.47      0.72 o 
  -1  -4   9       20.95       18.22      1.51 o 
   0  -4   9      183.02      189.49      3.04 o 
   1  -4   9       84.54       80.79      1.95 o 
   2  -4   9      204.02      193.30      3.10 o 
   3  -4   9       50.96       58.38      5.13 o 
   4  -4   9        1.92        2.63      1.50 o 
   5  -4   9        0.00       -2.78      2.78 o 
  -6  -3   9        5.16        4.73      2.88 o 
  -5  -3   9        5.06        2.37      1.44 o 
  -4  -3   9        6.71        3.71      2.03 o 
  -3  -3   9       39.77       40.55      1.48 o 
  -2  -3   9        1.21        1.07      0.80 o 
  -1  -3   9       23.79       19.67      0.91 o 
   0  -3   9        0.00       -0.09      0.45 o 
   1  -3   9        0.41        0.17      0.60 o 
   2  -3   9        0.44        0.01      0.56 o 
   3  -3   9        0.61       -0.27      0.87 o 
   4  -3   9        5.10        2.56      1.18 o 
   5  -3   9        2.21        2.78      1.54 o 
  -6  -2   9        8.64       10.69      5.22 o 
  -5  -2   9        6.62        8.15      2.13 o 
  -4  -2   9       19.31       17.80      1.13 o 
  -3  -2   9       92.69       89.32      2.33 o 
  -2  -2   9       79.44       81.96      1.82 o 
  -1  -2   9      175.09      185.17      2.64 o 
   0  -2   9       12.17       13.40      1.03 o 
   1  -2   9       35.86       36.09      1.14 o 
   2  -2   9       67.54       65.15      1.38 o 
   3  -2   9        0.63        0.72      0.52 o 
   4  -2   9        0.99        1.24      1.32 o 
   5  -2   9        0.18        1.18      1.25 o 
  -6  -1   9        7.91        9.68      2.10 o 
  -5  -1   9        1.18       -0.50      1.50 o 
  -4  -1   9        0.39       -0.36      1.13 o 
  -3  -1   9       21.39       24.62      1.32 o 
  -2  -1   9       71.51       67.64      1.69 o 
  -1  -1   9      117.59      117.97      1.95 o 
   0  -1   9      103.08      111.25      1.45 o 
   1  -1   9      230.59      214.72      2.24 o 
   2  -1   9       66.80       67.66      1.30 o 
   3  -1   9      583.79      583.20      6.59 o 
   4  -1   9        0.15        0.72      1.25 o 
   5  -1   9        0.02       -0.18      1.20 o 
   6  -1   9        0.13        1.55      3.05 o 
  -6   0   9        2.18       -1.91      1.91 o 
  -5   0   9       10.75       11.72      1.77 o 
  -4   0   9       18.48       19.06      2.20 o 
  -3   0   9       37.94       41.42      1.67 o 
  -2   0   9      415.21      412.74      4.93 o 
  -1   0   9        0.78        3.03      0.47 o 
   0   0   9       20.16       19.64      0.68 o 
   1   0   9      381.12      408.27      3.31 o 
   2   0   9       19.56       19.27      0.85 o 
   3   0   9       21.76       23.70      0.93 o 
   4   0   9       83.81       90.78      3.27 o 
   5   0   9        7.52        9.67      1.71 o 
   6   0   9        2.55        3.18      1.67 o 
  -5   1   9       25.05       34.51      2.81 o 
  -4   1   9        0.45        1.14      0.81 o 
  -3   1   9      153.90      158.90      3.17 o 
  -2   1   9      307.13      300.64      4.49 o 
  -1   1   9       45.05       45.82      1.15 o 
   0   1   9       27.21       29.78      1.00 o 
   1   1   9       38.48       47.16      0.99 o 
   2   1   9       50.55       48.76      1.03 o 
   3   1   9        9.46       10.41      0.67 o 
   4   1   9       48.73       46.21      1.75 o 
   5   1   9       25.24       22.07      2.06 o 
   6   1   9        0.70        3.06      1.68 o 
  -5   2   9        3.18        0.70      1.71 o 
  -4   2   9       29.63       29.47      2.88 o 
  -3   2   9      225.93      223.47      3.79 o 
  -2   2   9      561.82      562.59      6.75 o 
  -1   2   9      108.38      116.31      1.71 o 
   0   2   9        3.67        6.03      0.47 o 
   1   2   9      178.19      175.25      2.43 o 
   2   2   9        0.60        0.11      0.34 o 
   3   2   9        0.74        0.25      0.29 o 
   4   2   9       26.22       25.31      0.94 o 
   5   2   9       42.14       41.04      2.56 o 
   6   2   9       40.65       48.16      2.93 o 
  -5   3   9        0.01       -2.80      3.22 o 
  -4   3   9        0.90       -0.55      1.43 o 
  -3   3   9      120.20      125.88      2.55 o 
  -2   3   9       35.36       30.03      2.49 o 
  -1   3   9        6.78        5.96      0.71 o 
   0   3   9      137.59      138.97      1.66 o 
   1   3   9      185.19      204.32      2.20 o 
   2   3   9      122.26      122.67      1.66 o 
   3   3   9        4.15        3.77      0.45 o 
   4   3   9       53.79       55.09      1.36 o 
   5   3   9       33.06       38.08      2.11 o 
   6   3   9        0.18        0.06      1.10 o 
  -4   4   9        4.80        3.39      1.40 o 
  -3   4   9       30.69       33.47      1.87 o 
  -2   4   9        3.56        2.50      0.82 o 
  -1   4   9       63.69       67.45      1.86 o 
   0   4   9       20.92       17.04      0.88 o 
   1   4   9      279.56      272.12      3.20 o 
   2   4   9       21.66       21.62      1.02 o 
   3   4   9       39.31       38.87      1.06 o 
   4   4   9        1.50        0.66      0.47 o 
   5   4   9        0.71        2.55      0.96 o 
   6   4   9        6.84        6.64      1.56 o 
  -4   5   9        4.92        5.07      1.36 o 
  -3   5   9        0.18       -0.56      1.07 o 
  -2   5   9      112.16       94.44      3.99 o 
  -1   5   9      129.29      116.77      4.02 o 
   0   5   9       57.11       58.75      1.65 o 
   1   5   9       79.68       77.30      1.53 o 
   2   5   9        0.27       -0.13      0.45 o 
   3   5   9       48.74       44.45      0.94 o 
   4   5   9        3.46        2.30      0.51 o 
   5   5   9       12.28       12.86      1.17 o 
   6   5   9       36.24       40.05      3.30 o 
  -3   6   9        3.35        6.04      1.30 o 
  -2   6   9        0.98       -1.20      1.20 o 
  -1   6   9      172.71      146.42      3.44 o 
   0   6   9        2.29        0.91      0.70 o 
   1   6   9        0.55        0.56      0.46 o 
   2   6   9      369.18      374.21      4.41 o 
   3   6   9       90.27       90.87      1.90 o 
   4   6   9       11.38       11.30      1.24 o 
   5   6   9        2.69        1.82      1.05 o 
   6   6   9        6.65        4.66      1.62 o 
  -3   7   9        3.41        1.77      1.28 o 
  -2   7   9        2.85        2.74      1.15 o 
  -1   7   9        0.19       -0.81      0.81 o 
   0   7   9        0.16       -0.83      0.83 o 
   1   7   9       71.58       67.36      2.19 o 
   2   7   9        0.03       -0.48      0.58 o 
   3   7   9       20.54       21.77      1.87 o 
   4   7   9        6.53        7.00      1.16 o 
   5   7   9        0.22        1.40      1.12 o 
  -2   8   9        0.15       -1.31      1.31 o 
  -1   8   9        6.46        6.21      1.40 o 
   0   8   9       11.20       10.51      1.48 o 
   1   8   9        0.94       -0.14      0.99 o 
   2   8   9        6.52        8.47      1.20 o 
   3   8   9       15.39       15.95      1.51 o 
   4   8   9        7.66        8.62      1.33 o 
   5   8   9       33.76       34.51      2.78 o 
  -1   9   9       22.51       29.14      2.40 o 
   0   9   9        0.18        1.28      1.08 o 
   1   9   9        0.19       -0.46      0.92 o 
   2   9   9        1.94        3.02      1.27 o 
   3   9   9        7.72        7.73      1.66 o 
   4   9   9        3.59        5.73      1.44 o 
   1  10   9        2.38        2.39      1.17 o 
   2  10   9        2.04       -0.25      1.35 o 
   3  10   9        8.07       10.37      1.95 o 
  -2  -9  10        5.71        5.05      1.50 o 
  -1  -9  10        0.35       -0.28      1.16 o 
  -4  -8  10        0.44        0.55      1.67 o 
  -3  -8  10        0.77       -1.61      2.49 o 
  -2  -8  10       11.47        7.06      3.20 o 
  -1  -8  10        0.66       -0.27      1.10 o 
   0  -8  10        1.72        1.17      1.01 o 
   1  -8  10        7.68        6.21      1.31 o 
  -4  -7  10       43.45       37.29      5.03 o 
  -3  -7  10        0.08       -0.86      1.73 o 
  -2  -7  10        9.61        8.64      1.85 o 
  -1  -7  10        0.97        1.46      1.37 o 
   0  -7  10        0.92        0.06      1.12 o 
   1  -7  10        0.18        0.08      1.02 o 
   2  -7  10       10.89        8.64      1.71 o 
  -5  -6  10        1.55        0.04      3.18 o 
  -4  -6  10        0.02        0.53      2.19 o 
  -3  -6  10       12.70       10.43      2.04 o 
  -2  -6  10       66.35       63.93      2.70 o 
  -1  -6  10      121.38      134.46      3.56 o 
   0  -6  10        7.10        6.75      1.33 o 
   1  -6  10        2.09        0.49      1.29 o 
   2  -6  10       14.56       14.47      1.53 o 
   3  -6  10        2.99        1.18      1.85 o 
  -5  -5  10       10.40        7.06      2.52 o 
  -4  -5  10        5.82        5.47      1.44 o 
  -3  -5  10       54.81       54.01      2.60 o 
  -2  -5  10        0.75        2.08      1.03 o 
  -1  -5  10       13.62       14.38      1.90 o 
   0  -5  10       26.46       23.60      1.42 o 
   1  -5  10       26.01       25.91      1.43 o 
   2  -5  10        1.62        1.72      0.81 o 
   3  -5  10        0.33        0.78      1.28 o 
   4  -5  10        1.39       -0.99      1.80 o 
  -5  -4  10        3.87       -0.88      1.93 o 
  -4  -4  10        6.46        6.48      1.50 o 
  -3  -4  10        0.81        0.35      0.99 o 
  -2  -4  10        0.43       -0.85      0.85 o 
  -1  -4  10       24.51       21.10      1.66 o 
   0  -4  10       13.50       12.27      1.02 o 
   1  -4  10        5.85        4.75      0.95 o 
   2  -4  10        3.34        3.69      0.80 o 
   3  -4  10       25.73       23.97      2.31 o 
   4  -4  10        6.78        5.38      1.62 o 
  -6  -3  10        0.29       -0.97      2.13 o 
  -5  -3  10       18.81       14.29      1.83 o 
  -4  -3  10        6.08        6.40      1.84 o 
  -3  -3  10       39.77       36.18      2.42 o 
  -2  -3  10       22.01       20.31      1.67 o 
  -1  -3  10       57.27       51.99      1.63 o 
   0  -3  10       17.50       18.39      1.45 o 
   1  -3  10       12.31       12.29      1.04 o 
   2  -3  10      173.06      164.77      2.69 o 
   3  -3  10       84.80       87.08      7.56 o 
   4  -3  10        0.90       -0.75      1.00 o 
   5  -3  10       10.82       16.12      3.21 o 
  -6  -2  10        0.36        0.26      3.44 o 
  -5  -2  10       16.54       14.62      2.20 o 
  -4  -2  10       88.33       79.79      2.34 o 
  -3  -2  10      116.48      111.42      3.06 o 
  -2  -2  10       12.39       12.32      0.98 o 
  -1  -2  10       95.09      110.83      2.20 o 
   0  -2  10      536.98      541.60      7.22 o 
   1  -2  10      388.16      380.73      4.93 o 
   2  -2  10      149.56      150.76      2.85 o 
   3  -2  10        9.82        9.42      1.18 o 
   4  -2  10       10.38       12.23      1.84 o 
   5  -2  10        1.26       -0.35      1.30 o 
  -6  -1  10        2.78        2.63      1.93 o 
  -5  -1  10        4.78        4.27      2.54 o 
  -4  -1  10        0.53       -0.87      0.87 o 
  -3  -1  10       67.07       68.34      2.81 o 
  -2  -1  10        9.29        7.46      0.95 o 
  -1  -1  10      162.15      160.55      2.68 o 
   0  -1  10      577.85      595.02      5.48 o 
   1  -1  10       99.40      101.61      1.94 o 
   2  -1  10       31.14       34.21      1.47 o 
   3  -1  10      414.14      398.53      5.88 o 
   4  -1  10      112.68      114.81      3.94 o 
   5  -1  10       13.24       18.81      2.40 o 
  -5   0  10       30.31       30.31      1.97 o 
  -4   0  10        0.06       -0.68      0.83 o 
  -3   0  10       84.55       85.22      2.46 o 
  -2   0  10       56.45       60.25      1.72 o 
  -1   0  10       57.13       64.85      1.82 o 
   0   0  10       20.33       24.48      0.89 o 
   1   0  10        9.26       12.32      0.66 o 
   2   0  10       78.50       78.02      1.51 o 
   3   0  10       94.44       88.64      1.86 o 
   4   0  10        4.28        2.69      1.16 o 
   5   0  10        7.78        9.64      1.72 o 
   6   0  10       22.85       21.78      2.81 o 
  -5   1  10       82.83       89.04      3.96 o 
  -4   1  10       38.74       38.05      2.04 o 
  -3   1  10      270.82      260.63      4.28 o 
  -2   1  10      299.43      305.49      4.42 o 
  -1   1  10       50.05       60.38      1.19 o 
   0   1  10        1.22        0.99      0.43 o 
   1   1  10       57.02       65.66      1.32 o 
   2   1  10       35.44       36.15      1.06 o 
   3   1  10       19.60       21.71      0.98 o 
   4   1  10        4.55        6.69      1.10 o 
   5   1  10        0.21        0.12      1.50 o 
   6   1  10       29.43       30.40      3.41 o 
  -5   2  10        3.61        0.97      1.32 o 
  -4   2  10       52.36       52.41      2.87 o 
  -3   2  10      351.77      334.18      5.47 o 
  -2   2  10      164.89      157.46      2.90 o 
  -1   2  10       82.93       80.90      1.56 o 
   0   2  10      254.84      268.54      4.16 o 
   1   2  10      309.55      318.82      3.61 o 
   2   2  10        0.14       -0.39      0.39 o 
   3   2  10        7.06        6.19      0.62 o 
   4   2  10       36.45       26.87      1.25 o 
   5   2  10       11.86       11.32      1.77 o 
   6   2  10        2.81       -0.05      1.47 o 
  -5   3  10        0.20        1.26      2.94 o 
  -4   3  10        2.50        0.99      2.34 o 
  -3   3  10        8.67       10.55      1.50 o 
  -2   3  10        4.35        2.65      0.93 o 
  -1   3  10        4.82        4.60      0.76 o 
   0   3  10       34.57       40.10      0.89 o 
   1   3  10      422.43      436.22      4.19 o 
   2   3  10        5.98        6.12      0.46 o 
   3   3  10        2.05        1.54      0.30 o 
   4   3  10        3.25        4.54      0.69 o 
   5   3  10       12.19       13.24      1.44 o 
   6   3  10        0.06       -1.52      1.60 o 
  -4   4  10        0.00       -1.34      1.34 o 
  -3   4  10       10.30        6.54      1.45 o 
  -2   4  10       77.68       72.50      2.52 o 
  -1   4  10        1.73        0.55      0.69 o 
   0   4  10        0.29        0.03      0.53 o 
   1   4  10      142.74      142.33      1.84 o 
   2   4  10       72.39       68.61      1.31 o 
   3   4  10        3.33        3.76      0.47 o 
   4   4  10       27.31       24.11      1.33 o 
   5   4  10       15.81       18.68      1.63 o 
   6   4  10        2.72        1.82      1.30 o 
  -4   5  10       31.72       39.28      2.34 o 
  -3   5  10        1.94       -0.50      1.83 o 
  -2   5  10        0.73       -0.95      0.95 o 
  -1   5  10        1.40       -0.04      0.74 o 
   0   5  10        3.33        1.55      0.73 o 
   1   5  10       56.54       54.41      1.55 o 
   2   5  10        0.95        0.80      0.50 o 
   3   5  10       85.06       88.65      1.73 o 
   4   5  10        0.02       -0.23      0.56 o 
   5   5  10        1.17        0.88      0.87 o 
   6   5  10        0.59        0.32      1.78 o 
  -3   6  10        1.51       -0.45      1.10 o 
  -2   6  10        9.15        9.53      1.42 o 
  -1   6  10        2.90       -0.01      0.85 o 
   0   6  10       14.47       14.83      1.27 o 
   1   6  10        0.02       -0.50      0.50 o 
   2   6  10      203.80      204.53      3.56 o 
   3   6  10      134.17      133.72      2.05 o 
   4   6  10       25.24       25.84      1.73 o 
   5   6  10       33.43       35.88     13.81 o 
   6   6  10        2.81        0.92      2.71 o 
  -3   7  10        3.16        1.83      2.98 o 
  -2   7  10        2.91        1.53      1.32 o 
  -1   7  10        2.70        0.49      1.13 o 
   0   7  10        3.53        1.91      0.99 o 
   1   7  10        4.08        3.43      0.92 o 
   2   7  10       18.14       17.74      1.07 o 
   3   7  10        3.62        2.43      1.06 o 
   4   7  10        8.10        5.68      1.14 o 
   5   7  10        0.01        2.56      1.44 o 
  -2   8  10       31.57       41.94      2.98 o 
  -1   8  10        4.56        3.93      1.69 o 
   0   8  10        0.44        1.61      1.05 o 
   1   8  10       10.22        9.49      1.27 o 
   2   8  10        9.80        9.18      1.35 o 
   3   8  10        0.00       -0.92      0.92 o 
   4   8  10        0.06       -0.22      0.88 o 
   5   8  10        4.74        3.66      1.64 o 
   0   9  10       23.01       30.55      2.35 o 
   1   9  10        0.37       -0.41      1.46 o 
   2   9  10        1.36        2.38      1.27 o 
   3   9  10        2.89        4.90      1.43 o 
   4   9  10        4.13        5.70      1.84 o 
  -3  -8  11        0.20        1.31      1.88 o 
  -2  -8  11       13.09       10.37      2.63 o 
  -1  -8  11       19.63       18.54      2.11 o 
   0  -8  11        1.23        2.60      1.23 o 
   1  -8  11        0.54        0.93      1.23 o 
  -4  -7  11       36.85       37.00      3.71 o 
  -3  -7  11        7.96       10.16      3.49 o 
  -2  -7  11        8.13        2.68      1.40 o 
  -1  -7  11        0.51        1.17      1.27 o 
   0  -7  11       12.35       13.07      1.45 o 
   1  -7  11       58.05       64.56      2.52 o 
   2  -7  11        1.87        1.46      1.21 o 
  -5  -6  11        3.39        0.83      4.91 o 
  -4  -6  11       90.91      102.49      4.73 o 
  -3  -6  11        7.68        7.72      1.57 o 
  -2  -6  11       73.17       76.42      2.98 o 
  -1  -6  11      217.96      232.46      4.80 o 
   0  -6  11      136.93      147.26      3.79 o 
   1  -6  11        7.42        5.39      1.11 o 
   2  -6  11        2.10        1.69      1.43 o 
   3  -6  11        4.82        3.42      5.43 o 
  -5  -5  11        0.30       -1.21      2.01 o 
  -4  -5  11        1.68        0.05      1.72 o 
  -3  -5  11        2.27        0.31      1.52 o 
  -2  -5  11      103.32      104.44      3.32 o 
  -1  -5  11      109.76      110.13      5.57 o 
   0  -5  11       52.16       55.66      2.46 o 
   1  -5  11       55.63       55.13      1.89 o 
   2  -5  11      109.17      105.97      2.54 o 
   3  -5  11        0.30       -1.56      1.66 o 
   4  -5  11        4.94        6.77      2.91 o 
  -5  -4  11        0.31       -1.90      1.90 o 
  -4  -4  11        0.58       -1.20      1.20 o 
  -3  -4  11        0.05       -1.06      1.06 o 
  -2  -4  11       30.83       29.24      1.99 o 
  -1  -4  11       28.70       31.96      2.30 o 
   0  -4  11       20.05       20.67      1.31 o 
   1  -4  11       13.56       12.78      1.17 o 
   2  -4  11      114.45      109.07      2.41 o 
   3  -4  11        0.24        0.49      1.23 o 
   4  -4  11        0.15       -0.03      1.71 o 
  -5  -3  11        0.08       -1.14      2.52 o 
  -4  -3  11      109.25       99.15      3.40 o 
  -3  -3  11        8.21        5.92      1.28 o 
  -2  -3  11       33.27       31.54      0.85 o 
  -1  -3  11      111.32      106.69      2.37 o 
   0  -3  11      122.33      125.63      2.59 o 
   1  -3  11       33.65       32.61      1.53 o 
   2  -3  11        9.01        9.26      0.93 o 
   3  -3  11       25.74       24.32      2.49 o 
   4  -3  11        3.73        4.37      1.78 o 
   5  -3  11       27.88       26.16      3.22 o 
  -5  -2  11        1.14        0.77      1.27 o 
  -4  -2  11       44.99       41.95      3.86 o 
  -3  -2  11      103.13       89.53      5.59 o 
  -2  -2  11        4.49        6.36      0.88 o 
  -1  -2  11      103.59       99.39      2.18 o 
   0  -2  11      338.45      359.04      5.57 o 
   1  -2  11        0.01        0.73      0.56 o 
   2  -2  11      116.07      120.11      2.52 o 
   3  -2  11        0.89       -0.06      0.77 o 
   4  -2  11       20.48       20.88      3.33 o 
   5  -2  11        4.97        4.63      1.69 o 
  -5  -1  11        0.00       -1.19      2.22 o 
  -4  -1  11        1.67       -0.30      0.94 o 
  -3  -1  11       16.83       18.66      1.27 o 
  -2  -1  11       15.57       18.03      1.34 o 
  -1  -1  11       15.00       15.51      0.92 o 
   0  -1  11       28.92       38.67      1.87 o 
   1  -1  11       56.21       60.60      1.24 o 
   2  -1  11       41.03       44.96      2.21 o 
   3  -1  11        5.67        5.93      1.44 o 
   4  -1  11       22.97       20.06      2.18 o 
   5  -1  11       18.43       26.70      2.65 o 
  -5   0  11        0.90        1.16      2.36 o 
  -4   0  11       11.69       11.32      1.41 o 
  -3   0  11        6.06        3.76      1.15 o 
  -2   0  11       17.29       17.41      0.80 o 
  -1   0  11       12.29       10.12      0.80 o 
   0   0  11       25.52       24.56      0.98 o 
   1   0  11      170.58      176.52      2.22 o 
   2   0  11        5.88        6.96      0.74 o 
   3   0  11      132.51      117.73      2.42 o 
   4   0  11        0.04        2.19      1.22 o 
   5   0  11        7.44       11.15      2.43 o 
  -5   1  11        1.69        1.68      2.03 o 
  -4   1  11        9.68       11.21      1.33 o 
  -3   1  11        1.89        0.76      0.82 o 
  -2   1  11        5.96        6.38      1.01 o 
  -1   1  11       13.98       19.80      0.90 o 
   0   1  11        2.20        2.31      0.47 o 
   1   1  11       55.32       53.90      1.27 o 
   2   1  11       50.33       48.45      1.31 o 
   3   1  11        0.35       -0.43      0.43 o 
   4   1  11       28.43       23.25      1.71 o 
   5   1  11        0.85       -0.03      1.52 o 
   6   1  11        7.66        9.38      3.89 o 
  -5   2  11        1.69       -1.78      2.03 o 
  -4   2  11        8.03        8.25      2.57 o 
  -3   2  11        2.80        2.28      0.78 o 
  -2   2  11      124.75      121.50      2.56 o 
  -1   2  11       45.20       44.52      1.35 o 
   0   2  11       70.86       71.29      1.46 o 
   1   2  11       46.99       51.33      1.44 o 
   2   2  11        1.37        1.03      0.53 o 
   3   2  11        9.47        9.70      0.79 o 
   4   2  11       16.94       18.62      1.19 o 
   5   2  11       19.21       19.00      1.71 o 
   6   2  11        3.27        3.31      1.89 o 
  -4   3  11        2.75       -0.07      1.76 o 
  -3   3  11       59.84       60.68      2.58 o 
  -2   3  11        1.49        0.31      0.80 o 
  -1   3  11       71.50       71.51      2.18 o 
   0   3  11        1.37        1.01      0.36 o 
   1   3  11       41.14       40.48      0.99 o 
   2   3  11        8.27        9.10      0.78 o 
   3   3  11      139.97      132.51      2.13 o 
   4   3  11        4.17        1.86      0.71 o 
   5   3  11       17.74       22.56      1.81 o 
   6   3  11        0.56        0.81      1.62 o 
  -4   4  11        0.06       -1.18      1.18 o 
  -3   4  11        0.02       -0.86      1.00 o 
  -2   4  11        8.73        8.28      1.20 o 
  -1   4  11        5.58        2.84      0.91 o 
   0   4  11       36.45       36.53      1.17 o 
   1   4  11       34.81       35.81      1.47 o 
   2   4  11        9.61        7.35      0.61 o 
   3   4  11        5.04        4.12      0.67 o 
   4   4  11        1.23        1.40      0.72 o 
   5   4  11        3.87        1.57      1.02 o 
   6   4  11       15.82       17.94      3.30 o 
  -4   5  11        3.11        1.07      3.64 o 
  -3   5  11       11.45        8.93      1.45 o 
  -2   5  11       17.03       13.22      1.47 o 
  -1   5  11      119.50      106.84      2.87 o 
   0   5  11      229.08      213.52      3.76 o 
   1   5  11       22.07       19.80      0.95 o 
   2   5  11      242.74      236.32      2.79 o 
   3   5  11      178.09      186.33      3.82 o 
   4   5  11        4.48        3.87      0.91 o 
   5   5  11        8.67        6.00      1.05 o 
   6   5  11        0.00        0.60      1.94 o 
  -3   6  11        5.51        5.51      1.50 o 
  -2   6  11        1.67        1.74      1.39 o 
  -1   6  11       29.22       25.18      1.77 o 
   0   6  11        5.19        4.96      1.01 o 
   1   6  11       23.25       23.68      1.91 o 
   2   6  11       90.96       84.58      3.08 o 
   3   6  11      176.86      182.78      4.13 o 
   4   6  11       34.30       30.55      1.23 o 
   5   6  11        8.16        7.56      2.52 o 
  -2   7  11        1.92        2.48      1.28 o 
  -1   7  11        2.37        4.71      1.95 o 
   0   7  11       14.71       15.72      1.68 o 
   1   7  11        1.21       -0.10      0.99 o 
   2   7  11        9.05        6.77      0.94 o 
   3   7  11        3.06        0.89      1.02 o 
   4   7  11        9.41        9.76      1.67 o 
   5   7  11        5.40        4.12      2.27 o 
  -1   8  11        2.40        0.83      1.30 o 
   0   8  11        0.00       -1.00      1.00 o 
   1   8  11        2.08        4.31      1.32 o 
   2   8  11        0.00       -0.66      0.68 o 
   3   8  11        1.38        0.52      0.96 o 
   4   8  11        0.08       -1.17      1.30 o 
   0   9  11        8.15       10.67      1.49 o 
   1   9  11       19.30       23.68      1.80 o 
   2   9  11        1.07        1.50      1.31 o 
   3   9  11        0.20        1.52      1.77 o 
  -2  -8  12        1.40       -0.29      1.90 o 
  -1  -8  12        3.28        2.48      2.87 o 
   0  -8  12       10.77       11.98      2.35 o 
  -4  -7  12       48.00       45.10      5.41 o 
  -3  -7  12        1.12       -1.82      1.85 o 
  -2  -7  12        0.09       -0.27      3.01 o 
  -1  -7  12       19.17       22.46      1.91 o 
   0  -7  12        0.53        0.38      0.92 o 
   1  -7  12       12.76       13.65      1.53 o 
  -4  -6  12        1.90        0.71      2.23 o 
  -3  -6  12        4.28        1.74      1.47 o 
  -2  -6  12       73.22       69.08      4.18 o 
  -1  -6  12       32.14       33.19      2.20 o 
   0  -6  12        0.88        2.35      1.20 o 
   1  -6  12       37.07       38.16      2.03 o 
   2  -6  12        0.05       -1.30      1.30 o 
  -5  -5  12        0.70       -2.66      3.95 o 
  -4  -5  12        0.31        0.69      1.83 o 
  -3  -5  12        3.71        1.32      1.31 o 
  -2  -5  12        7.88        7.71      2.04 o 
  -1  -5  12        2.18        2.94      1.23 o 
   0  -5  12        1.02        0.44      0.89 o 
   1  -5  12       26.19       24.60      1.42 o 
   2  -5  12        1.61       -0.81      0.81 o 
   3  -5  12        0.83       -0.50      1.55 o 
  -5  -4  12        0.01       -1.11      3.32 o 
  -4  -4  12        4.95        4.91      1.62 o 
  -3  -4  12        4.42        1.85      1.99 o 
  -2  -4  12       42.82       39.99      2.42 o 
  -1  -4  12      103.11       93.01      2.77 o 
   0  -4  12       20.18       19.82      1.51 o 
   1  -4  12        4.54        5.48      1.00 o 
   2  -4  12        9.84        9.82      1.06 o 
   3  -4  12        0.01        0.63      1.61 o 
   4  -4  12       27.37       27.10      3.68 o 
  -5  -3  12        2.70       -0.32      2.42 o 
  -4  -3  12       15.98       16.18      1.84 o 
  -3  -3  12        3.43       -0.36      1.97 o 
  -2  -3  12        0.24        0.49      0.44 o 
  -1  -3  12        0.59        1.07      0.78 o 
   0  -3  12      123.53      124.63      2.65 o 
   1  -3  12        0.51        0.51      0.86 o 
   2  -3  12        6.40        4.72      0.85 o 
   3  -3  12        1.09        0.79      1.29 o 
   4  -3  12       11.51       11.87      2.11 o 
  -5  -2  12        0.00       -1.60      1.60 o 
  -4  -2  12        6.78        3.18      1.85 o 
  -3  -2  12        1.15        3.61      1.30 o 
  -2  -2  12        4.80        4.48      0.97 o 
  -1  -2  12       32.09       29.18      1.46 o 
   0  -2  12      198.73      204.43      3.12 o 
   1  -2  12       98.90      100.09      2.27 o 
   2  -2  12       33.09       34.59      2.12 o 
   3  -2  12       85.51       85.15      3.48 o 
   4  -2  12      124.57      144.07      4.84 o 
   5  -2  12        2.14        3.83      1.78 o 
  -5  -1  12        7.93        7.99      2.19 o 
  -4  -1  12        1.80       -0.10      1.44 o 
  -3  -1  12       13.32       11.67      1.46 o 
  -2  -1  12       28.46       22.09      1.61 o 
  -1  -1  12        0.35        1.03      0.77 o 
   0  -1  12        6.55        6.90      0.76 o 
   1  -1  12        0.20       -0.33      0.33 o 
   2  -1  12      170.01      160.25      4.78 o 
   3  -1  12       43.92       37.08      2.73 o 
   4  -1  12       25.79       27.65      2.46 o 
   5  -1  12        6.18        4.44      2.06 o 
  -5   0  12       37.63       48.16      4.95 o 
  -4   0  12       10.11       10.62      1.53 o 
  -3   0  12        1.08        0.53      1.12 o 
  -2   0  12       11.71       14.23      1.38 o 
  -1   0  12       98.30       99.25      2.03 o 
   0   0  12        0.80        0.45      0.65 o 
   1   0  12        3.19        4.75      0.60 o 
   2   0  12        1.71        0.83      0.60 o 
   3   0  12       40.79       39.92      1.59 o 
   4   0  12        0.72        0.23      1.25 o 
   5   0  12        2.77        4.63      2.13 o 
  -5   1  12        1.63       -1.58      2.03 o 
  -4   1  12       21.64       23.42      2.97 o 
  -3   1  12       22.33       18.86      1.82 o 
  -2   1  12      304.97      298.88      5.52 o 
  -1   1  12      295.05      279.08      4.38 o 
   0   1  12        0.07        0.59      0.47 o 
   1   1  12      148.30      155.04      2.50 o 
   2   1  12        9.38        8.21      0.75 o 
   3   1  12       38.98       34.84      1.71 o 
   4   1  12       17.85       14.49      1.28 o 
   5   1  12       11.57        9.28      2.48 o 
  -4   2  12       31.59       34.77      2.78 o 
  -3   2  12       24.48       24.17      1.97 o 
  -2   2  12       46.73       42.04      2.10 o 
  -1   2  12      242.06      239.65      3.08 o 
   0   2  12      212.73      219.42      2.96 o 
   1   2  12       82.53       88.11      2.07 o 
   2   2  12        1.30        0.96      0.58 o 
   3   2  12       17.53       12.68      0.89 o 
   4   2  12        0.40        0.32      0.67 o 
   5   2  12       28.96       27.25      2.03 o 
  -4   3  12       10.85       10.42      2.25 o 
  -3   3  12        1.82        1.60      1.09 o 
  -2   3  12        4.03        3.50      1.19 o 
  -1   3  12       10.74       10.12      1.50 o 
   0   3  12       31.15       30.08      1.02 o 
   1   3  12        0.94       -0.29      0.56 o 
   2   3  12       81.50       81.41      1.91 o 
   3   3  12       22.93       18.93      1.10 o 
   4   3  12        0.73       -0.07      0.60 o 
   5   3  12       16.41       14.00      1.57 o 
   6   3  12       57.87       54.02      4.54 o 
  -4   4  12        5.39        6.01      1.48 o 
  -3   4  12        0.80       -0.22      0.96 o 
  -2   4  12       51.60       50.94      2.39 o 
  -1   4  12       15.80       13.70      1.34 o 
   0   4  12       82.78       81.68      1.79 o 
   1   4  12       96.21       91.84      2.14 o 
   2   4  12        0.85        0.58      0.44 o 
   3   4  12       17.58       16.89      1.35 o 
   4   4  12       42.74       39.82      1.71 o 
   5   4  12        0.00       -1.07      1.07 o 
  -3   5  12       20.60       25.29      2.00 o 
  -2   5  12       13.47       18.00      1.74 o 
  -1   5  12       14.61       12.23      1.39 o 
   0   5  12       16.25       13.20      1.23 o 
   1   5  12      153.18      149.50      2.76 o 
   2   5  12        0.00       -0.64      0.64 o 
   3   5  12       18.55       20.31      1.58 o 
   4   5  12        0.82        0.59      0.82 o 
   5   5  12        4.13        3.27      1.09 o 
  -3   6  12        0.37       -1.14      1.32 o 
  -2   6  12        1.54        0.57      1.09 o 
  -1   6  12       21.30       22.98      1.73 o 
   0   6  12       17.28       12.13      1.53 o 
   1   6  12        9.67        9.85      1.85 o 
   2   6  12       12.31       14.23      1.21 o 
   3   6  12       71.06       73.32      3.72 o 
   4   6  12        8.66        7.02      0.92 o 
   5   6  12       18.88       15.84      3.06 o 
  -2   7  12        0.00       -1.33      1.33 o 
  -1   7  12        5.21        4.35      2.32 o 
   0   7  12        1.84       -0.03      0.98 o 
   1   7  12        8.27        5.40      1.21 o 
   2   7  12        6.94        4.97      0.93 o 
   3   7  12       13.09       10.60      1.06 o 
   4   7  12        7.85        7.23      1.85 o 
   5   7  12        2.38        2.75      1.77 o 
  -1   8  12        0.01       -1.23      1.23 o 
   0   8  12        3.72        4.17      1.31 o 
   1   8  12        1.94        2.64      1.17 o 
   2   8  12        6.59        5.73      1.02 o 
   3   8  12       12.12       13.79      2.61 o 
   4   8  12        1.40       -0.03      2.21 o 
   1   9  12        8.70       11.25      1.89 o 
   2   9  12        1.99        2.92      1.26 o 
   3   9  12        2.26        1.79      1.43 o 
  -3  -7  13        0.20       -2.30      2.30 o 
  -2  -7  13       19.68       17.56      2.54 o 
  -1  -7  13       40.03       36.07      2.99 o 
   0  -7  13       40.94       39.33      2.23 o 
   1  -7  13        0.00       -0.52      1.14 o 
  -4  -6  13        0.00       -1.67      1.67 o 
  -3  -6  13        2.36        1.22      4.58 o 
  -2  -6  13        0.02        2.02      1.34 o 
  -1  -6  13        1.66        1.50      1.13 o 
   0  -6  13        0.23        1.04      1.02 o 
   1  -6  13        6.24        6.34      1.26 o 
   2  -6  13       18.75       19.17      1.93 o 
  -4  -5  13        0.10       -1.36      2.52 o 
  -3  -5  13        0.52       -1.13      1.13 o 
  -2  -5  13        0.94       -0.76      1.14 o 
  -1  -5  13       27.50       29.67      2.43 o 
   0  -5  13        1.16        1.85      1.66 o 
   1  -5  13        8.66        6.33      1.15 o 
   2  -5  13        1.03       -0.91      0.91 o 
   3  -5  13        4.75        7.27      2.64 o 
  -5  -4  13        0.40       -3.48      3.69 o 
  -4  -4  13        6.32        1.98      2.18 o 
  -3  -4  13        4.92        5.08      1.36 o 
  -2  -4  13       10.91        8.82      1.51 o 
  -1  -4  13        4.44        1.93      1.32 o 
   0  -4  13        1.47        1.08      0.84 o 
   1  -4  13      175.61      182.50      3.65 o 
   2  -4  13        0.01       -0.74      0.80 o 
   3  -4  13        2.99        4.56      1.72 o 
  -5  -3  13        1.63       -0.55      2.67 o 
  -4  -3  13       33.48       33.31      2.75 o 
  -3  -3  13       12.46       10.43      1.70 o 
  -2  -3  13        1.87        2.93      1.18 o 
  -1  -3  13       48.49       45.25      1.98 o 
   0  -3  13        1.27        1.15      0.69 o 
   1  -3  13       66.33       69.75      2.05 o 
   2  -3  13        0.33       -0.71      0.71 o 
   3  -3  13        5.84        6.91      1.65 o 
   4  -3  13        0.16        0.33      1.32 o 
  -5  -2  13        0.68        1.41      1.95 o 
  -4  -2  13        6.00        5.82      2.01 o 
  -3  -2  13        0.16       -0.97      1.14 o 
  -2  -2  13        9.23       12.27      1.34 o 
  -1  -2  13       18.19       16.76      1.28 o 
   0  -2  13       24.61       26.75      2.04 o 
   1  -2  13      129.23      128.90      3.83 o 
   2  -2  13      417.73      419.62      7.88 o 
   3  -2  13       32.58       28.46      2.54 o 
   4  -2  13       18.18       15.18      2.06 o 
  -5  -1  13        0.42       -1.89      2.28 o 
  -4  -1  13        0.34       -1.23      1.23 o 
  -3  -1  13        5.36        4.49      1.42 o 
  -2  -1  13        9.19        7.23      1.01 o 
  -1  -1  13        0.83       -0.20      0.69 o 
   0  -1  13        0.78       -0.07      0.60 o 
   1  -1  13       52.88       51.49      0.89 o 
   2  -1  13        7.37        8.35      1.66 o 
   3  -1  13        2.36        0.16      1.50 o 
   4  -1  13       49.12       44.67      3.84 o 
   5  -1  13        1.38        0.61      1.87 o 
  -5   0  13        1.31       -1.64      1.64 o 
  -4   0  13        0.11       -0.25      1.12 o 
  -3   0  13        0.03       -0.69      0.81 o 
  -2   0  13       16.95       16.67      1.63 o 
  -1   0  13       31.22       35.87      1.42 o 
   0   0  13       75.46       81.14      3.57 o 
   1   0  13       40.24       39.31      1.50 o 
   2   0  13       62.66       60.31      1.65 o 
   3   0  13       66.11       61.04      1.98 o 
   4   0  13        7.03        7.18      1.63 o 
   5   0  13        2.80        2.26      1.82 o 
  -4   1  13       15.21       16.86      2.46 o 
  -3   1  13        0.43       -1.05      1.05 o 
  -2   1  13      312.28      308.78      5.20 o 
  -1   1  13       99.29       98.68      2.76 o 
   0   1  13        2.69        1.85      0.53 o 
   1   1  13       96.03      103.72      2.55 o 
   2   1  13       45.99       46.42      1.40 o 
   3   1  13       33.89       32.41      1.63 o 
   4   1  13        8.97        9.09      1.21 o 
   5   1  13        0.01        0.45      1.47 o 
  -4   2  13       18.91       16.09      2.90 o 
  -3   2  13       37.09       39.09      2.49 o 
  -2   2  13        7.94        7.23      1.12 o 
  -1   2  13      215.86      217.86      6.11 o 
   0   2  13      260.27      258.73      3.69 o 
   1   2  13       44.35       44.71      1.48 o 
   2   2  13      102.03       93.22      1.88 o 
   3   2  13       74.94       70.88      1.88 o 
   4   2  13        0.72        1.29      0.77 o 
   5   2  13       11.88       13.17      1.64 o 
  -4   3  13        0.22       -1.28      1.28 o 
  -3   3  13       17.19       15.77      1.83 o 
  -2   3  13        0.12       -0.64      0.99 o 
  -1   3  13        7.67        8.08      1.12 o 
   0   3  13        7.96        9.94      0.67 o 
   1   3  13        8.37       10.31      0.89 o 
   2   3  13       73.85       74.97      1.96 o 
   3   3  13       30.60       32.60      1.42 o 
   4   3  13       17.39       14.63      1.22 o 
   5   3  13        1.07        0.71      1.14 o 
  -3   4  13        6.11        7.88      1.71 o 
  -2   4  13       28.22       26.76      2.22 o 
  -1   4  13       39.60       36.99      1.96 o 
   0   4  13       41.36       40.72      1.59 o 
   1   4  13       84.57       81.67      1.81 o 
   2   4  13      115.16      119.64      2.82 o 
   3   4  13       23.99       27.38      1.74 o 
   4   4  13        1.73        1.49      0.73 o 
   5   4  13        0.10       -0.83      0.83 o 
  -3   5  13       21.89       28.00      2.64 o 
  -2   5  13        1.95        1.34      0.99 o 
  -1   5  13        0.94        2.91      0.97 o 
   0   5  13       27.74       28.07      1.93 o 
   1   5  13        3.09        2.45      0.97 o 
   2   5  13       11.48       11.85      1.87 o 
   3   5  13       85.79       86.80      2.80 o 
   4   5  13       17.39       13.87      1.36 o 
   5   5  13        0.69        0.61      0.93 o 
  -2   6  13        4.01        4.13      1.55 o 
  -1   6  13        9.86        8.16      1.56 o 
   0   6  13       28.27       20.18      1.79 o 
   1   6  13        6.18        3.70      1.06 o 
   2   6  13       29.55       30.56      2.07 o 
   3   6  13       18.45       19.84      1.59 o 
   4   6  13        2.00        3.09      1.09 o 
   5   6  13        0.04       -0.29      4.20 o 
  -1   7  13        2.30        2.47      1.29 o 
   0   7  13        0.00       -1.59      1.59 o 
   1   7  13       25.47       23.56      2.09 o 
   2   7  13        0.58       -0.82      0.97 o 
   3   7  13        4.05        3.56      1.13 o 
   4   7  13        4.68        4.42      1.58 o 
   0   8  13       12.35       11.96      4.03 o 
   1   8  13        1.08        0.72      1.07 o 
   2   8  13        0.05       -0.97      0.97 o 
   3   8  13        1.55        1.34      1.69 o 
   4   8  13        2.79        5.28      2.58 o 
  -2  -7  14        1.75        4.75      1.82 o 
  -1  -7  14        9.06        8.70      2.02 o 
   0  -7  14        1.11        2.18      1.33 o 
  -3  -6  14        3.19       -2.92      2.92 o 
  -2  -6  14        0.02       -0.16      1.30 o 
  -1  -6  14       31.19       31.75      3.31 o 
   0  -6  14       66.83       72.23      3.59 o 
   1  -6  14        1.26        1.61      1.20 o 
  -4  -5  14        1.72       -2.00      2.00 o 
  -3  -5  14        1.20       -0.85      1.86 o 
  -2  -5  14       12.99       11.14      1.86 o 
  -1  -5  14        0.03       -0.80      0.90 o 
   0  -5  14       42.20       46.04      2.44 o 
   1  -5  14       23.22       23.51      2.47 o 
   2  -5  14        2.88        2.97      1.19 o 
  -4  -4  14        0.47       -1.34      1.34 o 
  -3  -4  14       11.11        7.85      1.81 o 
  -2  -4  14        0.48       -1.08      1.09 o 
  -1  -4  14        0.00       -0.95      1.63 o 
   0  -4  14        1.40        1.23      1.05 o 
   1  -4  14       25.43       25.09      1.58 o 
   2  -4  14        1.15       -0.49      0.88 o 
   3  -4  14        0.26        1.67      1.68 o 
  -4  -3  14        7.03        5.87      1.53 o 
  -3  -3  14       18.15       15.49      1.99 o 
  -2  -3  14       17.37       18.55      1.81 o 
  -1  -3  14        0.07        0.17      0.73 o 
   0  -3  14        5.51        4.54      0.87 o 
   1  -3  14      119.28      121.64      2.82 o 
   2  -3  14       54.45       54.67      2.75 o 
   3  -3  14        8.02        9.69      1.94 o 
   4  -3  14       53.50       50.92      5.20 o 
  -4  -2  14        0.10       -1.72      1.72 o 
  -3  -2  14       20.28       19.56      2.04 o 
  -2  -2  14       62.51       58.63      2.28 o 
  -1  -2  14       28.30       23.95      1.50 o 
   0  -2  14       11.34       13.23      1.41 o 
   1  -2  14       11.16       10.46      0.94 o 
   2  -2  14        5.85        8.60      2.38 o 
   3  -2  14        2.80        3.09      1.28 o 
   4  -2  14        8.94       13.70      2.16 o 
  -4  -1  14        7.69        7.16      1.57 o 
  -3  -1  14        4.51        2.73      1.07 o 
  -2  -1  14       52.34       55.53      3.21 o 
  -1  -1  14        7.78        6.38      1.05 o 
   0  -1  14       29.33       24.31      1.27 o 
   1  -1  14       47.97       45.38      1.57 o 
   2  -1  14       41.21       41.93      3.07 o 
   3  -1  14       48.06       43.87      5.11 o 
   4  -1  14       39.16       31.26      2.67 o 
  -4   0  14       30.30       29.51      2.49 o 
  -3   0  14        3.16        0.02      1.21 o 
  -2   0  14       10.89       11.81      1.31 o 
  -1   0  14        2.54        3.36      1.12 o 
   0   0  14      132.07      129.72      2.53 o 
   1   0  14       44.36       45.35      1.58 o 
   2   0  14       10.61        9.01      0.88 o 
   3   0  14       11.54       12.69      1.26 o 
   4   0  14        1.06        2.99      1.34 o 
   5   0  14        4.08        4.32      2.44 o 
  -4   1  14       89.26       96.33      5.46 o 
  -3   1  14        0.15       -0.96      1.77 o 
  -2   1  14       28.99       28.60      2.08 o 
  -1   1  14      336.06      333.81      4.70 o 
   0   1  14      100.39      104.07      2.41 o 
   1   1  14        0.21        0.53      1.10 o 
   2   1  14       31.62       31.73      1.44 o 
   3   1  14        8.36        9.05      0.97 o 
   4   1  14        3.76        3.88      1.16 o 
   5   1  14        0.06        0.46      1.32 o 
  -4   2  14        3.03        0.95      1.48 o 
  -3   2  14        0.52        0.82      1.25 o 
  -2   2  14       54.21       53.17      3.36 o 
  -1   2  14        0.50        1.15      1.17 o 
   0   2  14       10.71       15.47      1.96 o 
   1   2  14      178.15      173.66      3.12 o 
   2   2  14       28.54       32.34      1.65 o 
   3   2  14        4.99        4.91      0.84 o 
   4   2  14        9.67        9.34      1.25 o 
   5   2  14       24.92       25.76      2.11 o 
  -4   3  14        3.33        3.64      2.00 o 
  -3   3  14       11.51       10.43      1.89 o 
  -2   3  14        0.01       -0.83      1.25 o 
  -1   3  14       11.31       13.35      1.96 o 
   0   3  14      244.27      249.09      5.59 o 
   1   3  14       79.02       82.52      2.22 o 
   2   3  14       40.69       38.65      1.84 o 
   3   3  14       17.97       15.69      1.23 o 
   4   3  14        2.57        1.04      0.81 o 
   5   3  14        0.74       -0.26      0.97 o 
  -3   4  14        0.10        0.74      1.40 o 
  -2   4  14        0.94        1.72      1.25 o 
  -1   4  14       34.52       34.31      2.45 o 
   0   4  14       54.30       56.42      2.68 o 
   1   4  14       32.11       33.00      1.86 o 
   2   4  14       16.90       17.03      1.58 o 
   3   4  14        4.59        2.15      0.87 o 
   4   4  14        0.00       -0.44      0.69 o 
   5   4  14        2.03        0.18      0.98 o 
  -3   5  14        0.53        0.63      1.46 o 
  -2   5  14        2.99        1.69      1.10 o 
  -1   5  14        1.00        1.66      1.05 o 
   0   5  14       61.61       67.82      4.15 o 
   1   5  14      176.73      170.95      5.64 o 
   2   5  14        0.72       -0.51      0.96 o 
   3   5  14       19.82       18.79      2.80 o 
   4   5  14       72.24       65.09      4.72 o 
   5   5  14       19.63       20.93      2.06 o 
  -2   6  14        6.28        8.15      1.79 o 
  -1   6  14        0.04       -0.71      1.04 o 
   0   6  14       11.72        9.06      1.83 o 
   1   6  14       11.73       11.28      1.55 o 
   2   6  14        2.11        1.72      1.11 o 
   3   6  14       11.85       13.00      1.43 o 
   4   6  14       37.64       42.19      2.01 o 
  -1   7  14        1.15        0.56      1.35 o 
   0   7  14        0.24       -1.14      1.14 o 
   1   7  14       12.52       12.72      1.65 o 
   2   7  14        0.00       -0.65      1.09 o 
   3   7  14        5.03        4.74      1.06 o 
   4   7  14        0.87        1.73      1.38 o 
   0   8  14        2.83       -0.18      1.69 o 
   1   8  14       12.39       19.58      2.45 o 
   2   8  14        0.79       -0.23      1.01 o 
   3   8  14        0.69       -0.12      1.59 o 
  -2  -6  15        7.59        6.04      2.11 o 
  -1  -6  15        7.42        6.13      1.50 o 
   0  -6  15       71.86       86.74     13.78 o 
   1  -6  15       12.52       14.24      2.06 o 
  -3  -5  15        1.46       -1.38      1.38 o 
  -2  -5  15        3.00        3.43      1.82 o 
  -1  -5  15        9.93       10.66      2.39 o 
   0  -5  15       11.06       11.87      1.98 o 
   1  -5  15        6.08        8.53      2.03 o 
   2  -5  15        0.06        1.96      1.25 o 
  -4  -4  15        8.47        2.91      3.83 o 
  -3  -4  15        4.32        0.94      1.60 o 
  -2  -4  15        8.55        7.99      1.87 o 
  -1  -4  15       15.41       15.62      2.10 o 
   0  -4  15       12.84       13.09      1.55 o 
   1  -4  15       12.51       17.27      2.24 o 
   2  -4  15        0.29        1.05      1.05 o 
   3  -4  15       29.40       32.78      2.86 o 
  -4  -3  15        0.40       -1.41      2.55 o 
  -3  -3  15       38.97       35.35      4.45 o 
  -2  -3  15       24.63       22.94      2.50 o 
  -1  -3  15       13.24       14.61      2.06 o 
   0  -3  15        5.38        2.69      0.81 o 
   1  -3  15       90.95       92.37      3.27 o 
   2  -3  15        0.82        2.21      1.31 o 
   3  -3  15       13.52       15.95      2.31 o 
  -4  -2  15        6.74        1.72      1.94 o 
  -3  -2  15       26.98       21.92      2.19 o 
  -2  -2  15       20.94       19.64      1.86 o 
  -1  -2  15        1.39        0.76      0.90 o 
   0  -2  15        0.51       -0.63      0.63 o 
   1  -2  15        3.62        3.39      1.25 o 
   2  -2  15       20.63       19.74      3.06 o 
   3  -2  15        0.04       -0.14      1.17 o 
   4  -2  15        3.39        7.75      1.87 o 
  -4  -1  15        0.02       -1.62      1.62 o 
  -3  -1  15        0.62       -0.98      0.98 o 
  -2  -1  15        8.54        6.52      1.40 o 
  -1  -1  15       32.21       29.66      2.02 o 
   0  -1  15        0.33       -0.83      0.83 o 
   1  -1  15       32.23       32.39      1.46 o 
   2  -1  15        0.00       -0.79      0.79 o 
   3  -1  15       23.73       32.21      3.83 o 
   4  -1  15        6.00       12.15      2.14 o 
  -4   0  15        0.39       -2.38      3.59 o 
  -3   0  15        0.37       -1.18      1.18 o 
  -2   0  15        9.19       11.96      2.19 o 
  -1   0  15        0.02        0.54      1.06 o 
   0   0  15       67.62       73.63      2.18 o 
   1   0  15       28.08       27.81      1.59 o 
   2   0  15        4.65        7.00      0.91 o 
   3   0  15        6.79       10.91      1.44 o 
   4   0  15        0.07        0.89      1.07 o 
  -4   1  15        1.37        3.02      2.85 o 
  -3   1  15        5.53        3.66      1.27 o 
  -2   1  15       12.16       13.41      2.38 o 
  -1   1  15      168.47      183.07      7.68 o 
   0   1  15      183.15      183.84      3.82 o 
   1   1  15       16.10       16.49      1.34 o 
   2   1  15      138.54      145.03      2.72 o 
   3   1  15        0.01       -0.01      0.68 o 
   4   1  15        0.84        0.63      1.27 o 
  -3   2  15        2.28       -0.18      1.36 o 
  -2   2  15        2.55        1.38      1.35 o 
  -1   2  15        0.16       -0.79      1.02 o 
   0   2  15       82.40       86.22      4.78 o 
   1   2  15        6.77        7.19      1.28 o 
   2   2  15       10.25       12.68      1.39 o 
   3   2  15        6.28        4.82      0.97 o 
   4   2  15        5.90        9.60      1.39 o 
   5   2  15        2.67        1.58      1.26 o 
  -3   3  15        1.42        1.32      1.42 o 
  -2   3  15       13.34       10.68      1.69 o 
  -1   3  15        0.08        0.68      1.41 o 
   0   3  15       38.51       44.48      3.00 o 
   1   3  15        0.86       -0.48      0.85 o 
   2   3  15        0.11        0.05      1.08 o 
   3   3  15        4.90        1.71      1.46 o 
   4   3  15        0.06       -0.14      0.75 o 
   5   3  15        3.58        2.84      1.60 o 
  -3   4  15       32.86       39.20      3.05 o 
  -2   4  15        0.11       -1.11      1.36 o 
  -1   4  15        5.92        8.50      1.87 o 
   0   4  15       29.43       25.14      2.05 o 
   1   4  15       16.71       14.60      1.42 o 
   2   4  15       32.78       36.42      2.34 o 
   3   4  15       18.58       19.23      1.64 o 
   4   4  15        1.74        2.17      1.00 o 
  -2   5  15        3.21        1.37      1.55 o 
  -1   5  15        0.53        0.46      1.05 o 
   0   5  15       22.75       20.04      2.38 o 
   1   5  15       22.14       24.45      2.12 o 
   2   5  15        8.54        8.87      1.43 o 
   3   5  15        6.02        5.88      1.19 o 
   4   5  15       45.46       55.11      6.91 o 
  -1   6  15        0.83        1.84      1.29 o 
   0   6  15        8.05       12.46      2.91 o 
   1   6  15        1.63        0.80      1.24 o 
   2   6  15       45.38       57.36      3.43 o 
   3   6  15       13.22       11.34      1.50 o 
   4   6  15       55.45       51.47      5.00 o 
   0   7  15        8.34       14.35      3.72 o 
   1   7  15        0.01       -0.73      1.15 o 
   2   7  15        1.65       -0.12      1.05 o 
   3   7  15        1.02       -0.01      1.03 o 
  -1  -6  16       16.81       15.59      2.43 o 
  -2  -5  16       33.72       34.97      2.96 o 
  -1  -5  16       20.19       20.31      4.05 o 
   0  -5  16        6.85        7.78      3.92 o 
   1  -5  16       21.40       18.25      2.35 o 
  -3  -4  16        0.31       -1.60      1.60 o 
  -2  -4  16        4.68        7.06      2.21 o 
  -1  -4  16        0.36       -1.49      1.49 o 
   0  -4  16        0.01        0.50      1.60 o 
   1  -4  16        8.35        4.65      1.58 o 
   2  -4  16        7.31        7.64      2.04 o 
  -3  -3  16        5.15        4.93      1.77 o 
  -2  -3  16        1.49       -2.33      2.42 o 
  -1  -3  16        2.05        1.20      3.37 o 
   0  -3  16        1.79        1.53      1.40 o 
   1  -3  16       10.42       10.44      1.59 o 
   2  -3  16       51.11       48.42      3.25 o 
   3  -3  16       31.73       37.44      3.05 o 
  -4  -2  16        2.30       -0.30      1.92 o 
  -3  -2  16        0.75       -1.10      1.22 o 
  -2  -2  16        6.33        5.06      1.56 o 
  -1  -2  16        3.31       -0.01      1.59 o 
   0  -2  16       16.03       15.87      1.68 o 
   1  -2  16        2.15        2.74      1.28 o 
   2  -2  16       31.97       38.34      2.91 o 
   3  -2  16        6.29        7.18      1.90 o 
  -4  -1  16        3.74        0.56      2.93 o 
  -3  -1  16        1.33       -1.95      2.01 o 
  -2  -1  16       36.96       39.21      2.42 o 
  -1  -1  16        5.70        5.48      1.58 o 
   0  -1  16        0.71       -0.99      0.99 o 
   1  -1  16        0.69        2.00      1.00 o 
   2  -1  16        0.00        0.86      0.90 o 
   3  -1  16        0.33        0.74      0.98 o 
   4  -1  16        1.95       -0.20      2.17 o 
  -3   0  16       53.23       56.79      5.17 o 
  -2   0  16       16.24       15.05      1.62 o 
  -1   0  16      104.76      108.20      3.22 o 
   0   0  16      109.40      116.56      3.25 o 
   1   0  16        9.31        9.82      1.39 o 
   2   0  16        3.33        1.28      0.83 o 
   3   0  16       49.91       57.24      3.32 o 
   4   0  16        1.02        3.18      1.52 o 
  -3   1  16       13.53       10.83      2.23 o 
  -2   1  16       10.74       12.03      1.83 o 
  -1   1  16      247.89      271.04      5.03 o 
   0   1  16      252.54      266.90      5.72 o 
   1   1  16       38.26       39.59      2.34 o 
   2   1  16        3.30        2.35      0.88 o 
   3   1  16        1.09        0.85      0.86 o 
   4   1  16        5.35        4.28      1.23 o 
  -3   2  16        2.47        1.39      1.53 o 
  -2   2  16        5.94        6.63      2.00 o 
  -1   2  16       11.33        9.58      2.40 o 
   0   2  16       14.23       13.47      2.46 o 
   1   2  16        3.10        3.55      1.11 o 
   2   2  16        2.08        1.94      0.87 o 
   3   2  16       12.71        9.47      1.18 o 
   4   2  16        3.44        0.88      0.96 o 
  -3   3  16        1.10        0.40      1.72 o 
  -2   3  16        1.17        0.58      1.96 o 
  -1   3  16        2.41        1.48      1.29 o 
   0   3  16        0.54       -0.24      1.06 o 
   1   3  16        5.42        3.95      1.38 o 
   2   3  16       50.23       52.30      2.38 o 
   3   3  16        1.04        2.18      1.02 o 
   4   3  16        1.81        1.47      1.02 o 
  -2   4  16        8.37       13.10      2.02 o 
  -1   4  16        1.87       -0.71      1.30 o 
   0   4  16        0.38        1.11      1.26 o 
   1   4  16       18.55       20.84      1.96 o 
   2   4  16        3.14        4.53      1.27 o 
   3   4  16        1.67        0.61      1.08 o 
   4   4  16       24.66       22.24      1.81 o 
  -2   5  16        3.20        3.87      1.96 o 
  -1   5  16        8.68       12.52      2.98 o 
   0   5  16        3.81        2.41      1.71 o 
   1   5  16       41.63       48.19      2.75 o 
   2   5  16        6.04        7.63      1.51 o 
   3   5  16       14.44       16.49      2.09 o 
   4   5  16        7.64        7.98      1.40 o 
  -1   6  16        0.06       -1.58      1.58 o 
   0   6  16        3.70        3.94      1.84 o 
   1   6  16        1.83       -0.14      1.18 o 
   2   6  16        9.08       15.08      1.96 o 
   3   6  16       13.28       12.19      2.70 o 
   1   7  16       10.99       15.09      2.04 o 
   2   7  16       22.97       24.90      2.14 o 
  -1  -5  17        0.71       -1.73      1.73 o 
   0  -5  17       20.05       19.91      7.24 o 
  -2  -4  17        1.75       -1.69      1.69 o 
  -1  -4  17        0.33       -0.23      1.26 o 
   0  -4  17        7.24        4.10      3.02 o 
   1  -4  17        0.01        0.65      1.36 o 
  -3  -3  17       10.11        4.84      1.88 o 
  -2  -3  17       35.53       30.67      2.71 o 
  -1  -3  17        1.96        3.04      2.94 o 
   0  -3  17        0.12        0.41      2.87 o 
   1  -3  17        0.44       -1.18      1.83 o 
   2  -3  17        5.64        6.57      2.37 o 
  -3  -2  17        0.00       -1.39      1.39 o 
  -2  -2  17       12.18       11.05      4.08 o 
  -1  -2  17        4.07        2.05      1.51 o 
   0  -2  17        0.01       -1.20      1.20 o 
   1  -2  17        0.24       -0.94      0.94 o 
   2  -2  17        0.98        1.42      1.50 o 
   3  -2  17        7.84        6.69      1.92 o 
  -3  -1  17       11.10        9.96      1.87 o 
  -2  -1  17       17.34       16.87      1.86 o 
  -1  -1  17        9.76        9.70      1.32 o 
   0  -1  17        1.29        1.64      0.99 o 
   1  -1  17       10.05       11.57      1.46 o 
   2  -1  17        4.72        4.91      1.51 o 
   3  -1  17        0.00       -1.21      1.21 o 
  -3   0  17       21.68       25.01      2.67 o 
  -2   0  17        8.47        7.19      1.68 o 
  -1   0  17       36.24       39.61      2.33 o 
   0   0  17        5.94       11.59      1.51 o 
   1   0  17        0.01        0.99      1.01 o 
   2   0  17        0.16       -0.46      0.90 o 
   3   0  17        6.23        5.20      1.97 o 
  -3   1  17        1.23       -1.16      1.74 o 
  -2   1  17        0.03        2.14      2.56 o 
  -1   1  17        1.88        3.69      1.89 o 
   0   1  17        8.71       15.20      1.88 o 
   1   1  17        4.03        4.61      1.02 o 
   2   1  17        3.22        3.44      1.15 o 
   3   1  17        0.48        1.10      0.92 o 
   4   1  17       18.31       18.77      2.26 o 
  -3   2  17        1.43        0.41      3.25 o 
  -2   2  17        5.15        2.05      1.56 o 
  -1   2  17        6.86        5.53      1.91 o 
   0   2  17        0.27        0.95      1.06 o 
   1   2  17        5.37        6.23      1.97 o 
   2   2  17        8.05        4.96      1.24 o 
   3   2  17        0.27        1.04      0.98 o 
   4   2  17        9.65       10.89      1.51 o 
  -2   3  17        1.19       -1.46      3.35 o 
  -1   3  17        0.00       -1.17      1.17 o 
   0   3  17        1.08        0.28      1.05 o 
   1   3  17        0.00       -0.57      1.13 o 
   2   3  17       21.57       24.83      1.89 o 
   3   3  17        0.11       -0.97      1.05 o 
   4   3  17       23.90       29.81      2.77 o 
  -2   4  17        7.47       10.00      2.78 o 
  -1   4  17        2.04        1.86      2.03 o 
   0   4  17        2.85        0.78      1.62 o 
   1   4  17        6.76        8.26      1.57 o 
   2   4  17       42.37       50.20      3.14 o 
   3   4  17        7.78        8.78      1.35 o 
  -1   5  17        1.09        4.40      2.98 o 
   0   5  17        0.24       -0.84      4.94 o 
   1   5  17       23.78       27.38      3.97 o 
   2   5  17       18.74       19.80      1.99 o 
   3   5  17        3.15        1.46      1.44 o 
   0   6  17        5.16        5.29      1.54 o 
   1   6  17        0.58        0.50      1.23 o 
   2   6  17        8.35       12.35      1.82 o 
  -1  -4  18        6.72        4.69      2.97 o 
   0  -4  18       12.97       11.20      1.97 o 
  -2  -3  18        0.37       -1.91      1.98 o 
  -1  -3  18        6.03        5.59      1.84 o 
   0  -3  18        6.81        4.72      1.58 o 
   1  -3  18        2.14       -0.64      1.34 o 
  -2  -2  18        2.27        0.18      1.73 o 
  -1  -2  18        6.38        4.81      1.69 o 
   0  -2  18       26.04       31.53      2.79 o 
   1  -2  18       16.83       15.77      2.09 o 
   2  -2  18        5.31        1.37      1.67 o 
  -2  -1  18        1.96        1.71      1.81 o 
  -1  -1  18       36.98       41.40      2.64 o 
   0  -1  18       18.14       18.79      1.70 o 
   1  -1  18        0.00       -0.92      1.37 o 
   2  -1  18        2.31        0.29      1.31 o 
  -2   0  18        5.91        6.46      1.82 o 
  -1   0  18       41.41       46.22      3.23 o 
   0   0  18       72.73       79.02      2.79 o 
   1   0  18        1.79        2.25      1.21 o 
   2   0  18       12.63       10.91      1.67 o 
   3   0  18       14.52       15.73      2.78 o 
  -2   1  18        7.59        7.94      2.02 o 
  -1   1  18       16.25       18.07      2.29 o 
   0   1  18        3.93        6.02      1.36 o 
   1   1  18        1.48        1.59      1.01 o 
   2   1  18        0.40       -1.08      1.08 o 
   3   1  18        0.80       -0.18      1.40 o 
  -2   2  18        0.47       -0.39      1.34 o 
  -1   2  18       12.90       12.09      1.89 o 
   0   2  18        1.63        1.06      1.03 o 
   1   2  18       10.83        8.95      1.38 o 
   2   2  18        7.17        7.78      1.39 o 
   3   2  18       22.13       20.69      2.08 o 
  -1   3  18        0.18       -1.39      1.39 o 
   0   3  18        5.23        4.66      1.55 o 
   1   3  18        2.11        1.91      1.58 o 
   2   3  18        3.18        3.73      1.26 o 
   3   3  18       11.24       12.47      1.66 o 
  -1   4  18        0.07        0.59      2.67 o 
   0   4  18        0.28       -0.43      1.42 o 
   1   4  18       37.61       38.59      3.13 o 
   2   4  18       10.85       14.36      1.81 o 
   3   4  18        5.38        4.35      1.36 o 
   0   5  18        1.96       -0.75      1.74 o 
   1   5  18        7.90       10.14      1.69 o 
   2   5  18       55.48       63.98      3.17 o 
  -1  -2  19       12.12       10.29      2.19 o 
   0  -2  19       15.10       14.56      2.90 o 
   1  -2  19        0.06       -0.40      1.59 o 
  -1  -1  19        0.19       -0.72      2.06 o 
   0  -1  19        0.71       -0.39      1.68 o 
   1  -1  19        5.02        7.40      2.37 o 
   2  -1  19        0.36       -1.41      1.41 o 
  -1   0  19        0.94        2.58      1.61 o 
   0   0  19       13.77       13.78      1.84 o 
   1   0  19       69.11       73.00      3.17 o 
   2   0  19       11.24        6.54      1.92 o 
  -1   1  19        2.56        1.73      2.54 o 
   0   1  19       16.81       15.12      1.77 o 
   1   1  19       35.51       34.49      2.45 o 
   2   1  19       27.39       23.69      2.54 o 
  -1   2  19        4.55        2.89      1.46 o 
   0   2  19        0.36       -0.39      1.07 o 
   1   2  19        6.79        8.18      1.59 o 
   2   2  19        5.29        8.47      2.05 o 
  -1   3  19        4.05       -2.64      2.84 o 
   0   3  19        2.03        1.44      1.97 o 
   1   3  19        1.35        1.30      1.31 o 
   2   3  19        1.59        1.75      1.26 o 
   0   4  19        0.92       -1.56      2.44 o 
   1   4  19       12.44       11.89      1.88 o 
   0   0  20        6.17        7.67      3.15 o 
   0   1  20       26.19       23.17      2.62 o 
   1   1  20       38.58       37.00      4.84 o 
                                                 
